# Supplementary material for: Hindguts of Kyphosus sydneyanus harbor phylogenetically and genomically distinct Alistipes capable of degrading algal polysaccharides and diazotrophy
Source: mSystems. 2024 Dec 23;10(1):e01007-24. doi: 10.1128/msystems.01007-24 (PMC11748540; doi:10.1128/msystems.01007-24)
Supplement: Supplemental Tables — Tables S1–S12. [file msystems.01007-24-s0002.xlsx]

## Sheet: Table S1
Table S1. Samples and sequencing.
Sampling										Metagenome						Transcriptome
Fish	Section	Date	Location	Time	Standard	Fork	Total	Gutted	Sex	Raw sequence size (Gbp)	Number of reads (Million)	Number of reads (trimmed) (Million)	Number of contigs	Contig N50	Number of contigs (>2kb)	Raw sequence size (Gbp)	Number of reads (Million)	Number of reads (trimmed) (Million)
G225	III	14.01.20	Great Barrier Island	1130	470	535	4400	3000	F	18	59.6	47	4969	6650	4965	NA	NA	NA
G226	III	14.01.20	Great Barrier Island	1250	440	500	3500	2600	M	34.4	113	88.9	17740	11594	17721	NA	NA	NA
G228	III	14.01.20	Great Barrier Island	1452	510	580	5600	4050	F	24	79	62.4	20971	10165	20961	NA	NA	NA
G233	III	14.01.20	Nelson Island	1840	445	515	3300	2600	F	24.4	79.8	62.4	14381	16022	14376	118	458.4	126.5
G234	III	15.01.20	Nelson Island	900	540	600	4900	3800	F	20.8	68	53.9	11085	14297	11076	134	526.6	263.2
G236	III	15.01.20	Nelson Island	945	510	580	5000	4000	M	27.8	91.2	73.6	1079	50529	1079	176	694.4	343.2
G225	IV	14.01.20	Great Barrier Island	1130	470	535	4400	3000	F	28	91.8	72.2	18309	12650	18297	122	474.8	150.4
G226	IV	14.01.20	Great Barrier Island	1250	440	500	3500	2600	M	32.2	105.8	85.1	15986	9855	15978	NA	NA	NA
G228	IV	14.01.20	Great Barrier Island	1452	510	580	5600	4050	F	26.2	86.4	67.7	23510	10400	23502	NA	NA	NA
G233	IV	14.01.20	Nelson Island	1840	445	515	3300	2600	F	23.8	78.2	60.3	14634	18287	14628	170	655.4	308
G234	IV	15.01.20	Nelson Island	900	540	600	4900	3800	F	27	89	70.1	15820	13647	15815	200	790.6	428.9
G236	IV	15.01.20	Nelson Island	945	510	580	5000	4000	M	22.2	73.2	54.8	13969	19189	13959	152	593.8	278.6
G225	V	14.01.20	Great Barrier Island	1130	470	535	4400	3000	F	20.8	68	50.6	22464	10998	22448	198	773.4	368.7
G226	V	14.01.20	Great Barrier Island	1250	440	500	3500	2600	M	26.8	87.6	67.3	23957	12696	23944	176	693.6	331.6
G228	V	14.01.20	Great Barrier Island	1452	510	580	5600	4050	F	21.4	70.2	54	28417	10293	28402	174	678.2	331.8
G233	V	14.01.20	Nelson Island	1840	445	515	3300	2600	F	21.6	70.8	54.3	21579	13611	21568	110	432	198.4
G234	V	15.01.20	Nelson Island	900	540	600	4900	3800	F	22.6	74	55.4	23892	12470	23879	154	604	293.6
G236	V	15.01.20	Nelson Island	945	510	580	5000	4000	M	20.4	67.2	50	13497	17061	13488	140	551.6	260

## Sheet: Table S2
Table S2. Details for all genomes initially assessed, and quality metrics and filtering, and taxonomy.
genomeID (accessions and MAG name)	Source association	Obtained from	GTDB type designation	Completeness	Contamination	Strain heterogeneity	CheckM Quality filter	dRep primary cluster 95ANI	Genomes in primary cluster	Sources in primary cluster	dRep secondary cluster 99ANI	Genomes in secondary cluster	dRep winning genome	dRep filter	GTDB classification	Classification filter
G117_IV_bin_01	Fish	this study (metagenome, 2017)	MAGs in this study	91.01	1.28	0	passed (CheckM)	232	4	Fish	232_3	1	y	passed (CheckM & dRep)	d__Bacteria;p__Firmicutes;c__Bacilli;o__RF39;f__UBA660;g__Onthocola_B;s__	removed (GTDB)
G117_IV_bin_02	Fish	this study (metagenome, 2017)	MAGs in this study	95.97	0.34	0	passed (CheckM)	275	6	Fish	275_6	1	y	passed (CheckM & dRep)	d__Bacteria;p__Firmicutes_A;c__Clostridia;o__Oscillospirales;f__Oscillospiraceae;g__Lawsonibacter;s__	removed (GTDB)
G117_IV_bin_04	Fish	this study (metagenome, 2017)	MAGs in this study	97.96	3.97	66.67	passed (CheckM)	221	5	Fish	221_5	1	y	passed (CheckM & dRep)	d__Bacteria;p__Firmicutes_A;c__Clostridia;o__Oscillospirales;f__Ruminococcaceae;g__Faecalibacterium;s__	removed (GTDB)
G117_IV_bin_05	Fish	this study (metagenome, 2017)	MAGs in this study	72.11	4.85	44.44	removed (CheckM)	removed (CheckM)	removed (CheckM)	removed (CheckM)	removed (CheckM)	removed (CheckM)	removed (CheckM)	removed (CheckM)	removed (CheckM)	removed (CheckM)
G117_IV_bin_06	Fish	this study (metagenome, 2017)	MAGs in this study	95.16	3.23	20	passed (CheckM)	296	6	Fish	296_3	1	y	passed (CheckM & dRep)	d__Bacteria;p__Firmicutes_A;c__Clostridia;o__Christensenellales;f__;g__;s__	removed (GTDB)
G117_IV_bin_07	Fish	this study (metagenome, 2017)	MAGs in this study	97.13	0	0	passed (CheckM)	21	9	Fish	21_9	1	y	passed (CheckM & dRep)	d__Bacteria;p__Bacteroidota;c__Bacteroidia;o__Bacteroidales;f__Rikenellaceae;g__Mucinivorans;s__	removed (GTDB)
G117_IV_bin_08	Fish	this study (metagenome, 2017)	MAGs in this study	92.17	0.5	100	passed (CheckM)	317	3	Fish	317_3	1	y	passed (CheckM & dRep)	d__Bacteria;p__Firmicutes_A;c__Clostridia;o__Lachnospirales;f__Anaerotignaceae;g__Anaerotignum;s__	removed (GTDB)
G117_IV_bin_11	Fish	this study (metagenome, 2017)	MAGs in this study	73.2	6.63	63.16	removed (CheckM)	removed (CheckM)	removed (CheckM)	removed (CheckM)	removed (CheckM)	removed (CheckM)	removed (CheckM)	removed (CheckM)	removed (CheckM)	removed (CheckM)
G117_IV_bin_12	Fish	this study (metagenome, 2017)	MAGs in this study	70.24	7.97	51.35	removed (CheckM)	removed (CheckM)	removed (CheckM)	removed (CheckM)	removed (CheckM)	removed (CheckM)	removed (CheckM)	removed (CheckM)	removed (CheckM)	removed (CheckM)
G117_IV_bin_13	Fish	this study (metagenome, 2017)	MAGs in this study	68.59	1.52	20	removed (CheckM)	removed (CheckM)	removed (CheckM)	removed (CheckM)	removed (CheckM)	removed (CheckM)	removed (CheckM)	removed (CheckM)	removed (CheckM)	removed (CheckM)
G117_IV_bin_15	Fish	this study (metagenome, 2017)	MAGs in this study	86.83	1.97	60	passed (CheckM)	13	4	Fish	13_3	1	y	passed (CheckM & dRep)	d__Bacteria;p__Bacteroidota;c__Bacteroidia;o__Bacteroidales;f__Rikenellaceae;g__Mucinivorans;s__	removed (GTDB)
G117_IV_bin_16	Fish	this study (metagenome, 2017)	MAGs in this study	95.61	1.32	25	passed (CheckM)	1	2	Fish	1_2	1	y	passed (CheckM & dRep)	d__Bacteria;p__Bacteroidota;c__Bacteroidia;o__Bacteroidales;f__Muribaculaceae;g__HGM05232;s__	removed (GTDB)
G117_IV_bin_17	Fish	this study (metagenome, 2017)	MAGs in this study	95.93	1.72	60	passed (CheckM)	20	8	Fish	20_8	1	y	passed (CheckM & dRep)	d__Bacteria;p__Bacteroidota;c__Bacteroidia;o__Bacteroidales;f__Rikenellaceae;g__Mucinivorans;s__	removed (GTDB)
G117_IV_bin_18	Fish	this study (metagenome, 2017)	MAGs in this study	87.67	30.35	3.16	removed (CheckM)	removed (CheckM)	removed (CheckM)	removed (CheckM)	removed (CheckM)	removed (CheckM)	removed (CheckM)	removed (CheckM)	removed (CheckM)	removed (CheckM)
G117_IV_bin_19	Fish	this study (metagenome, 2017)	MAGs in this study	61.32	1.41	40	removed (CheckM)	removed (CheckM)	removed (CheckM)	removed (CheckM)	removed (CheckM)	removed (CheckM)	removed (CheckM)	removed (CheckM)	removed (CheckM)	removed (CheckM)
G117_IV_bin_20	Fish	this study (metagenome, 2017)	MAGs in this study	78.31	40.37	84.24	removed (CheckM)	removed (CheckM)	removed (CheckM)	removed (CheckM)	removed (CheckM)	removed (CheckM)	removed (CheckM)	removed (CheckM)	removed (CheckM)	removed (CheckM)
G117_IV_bin_21	Fish	this study (metagenome, 2017)	MAGs in this study	96.77	0	0	passed (CheckM)	259	8	Fish	259_3	1	y	passed (CheckM & dRep)	d__Bacteria;p__Proteobacteria;c__Alphaproteobacteria;o__RF32;f__;g__;s__	removed (GTDB)
G117_IV_bin_22	Fish	this study (metagenome, 2017)	MAGs in this study	98.1	2.43	50	passed (CheckM)	289	2	Fish	289_1	1	y	passed (CheckM & dRep)	d__Bacteria;p__Firmicutes_A;c__Clostridia;o__Lachnospirales;f__Lachnospiraceae;g__Faecalimonas;s__	removed (GTDB)
G117_IV_bin_23	Fish	this study (metagenome, 2017)	MAGs in this study	93.22	17.87	58.18	removed (CheckM)	removed (CheckM)	removed (CheckM)	removed (CheckM)	removed (CheckM)	removed (CheckM)	removed (CheckM)	removed (CheckM)	removed (CheckM)	removed (CheckM)
G117_IV_bin_24	Fish	this study (metagenome, 2017)	MAGs in this study	48.07	0	0	removed (CheckM)	removed (CheckM)	removed (CheckM)	removed (CheckM)	removed (CheckM)	removed (CheckM)	removed (CheckM)	removed (CheckM)	removed (CheckM)	removed (CheckM)
G117_IV_bin_25	Fish	this study (metagenome, 2017)	MAGs in this study	43.9	3.33	25	removed (CheckM)	removed (CheckM)	removed (CheckM)	removed (CheckM)	removed (CheckM)	removed (CheckM)	removed (CheckM)	removed (CheckM)	removed (CheckM)	removed (CheckM)
G117_IV_bin_26	Fish	this study (metagenome, 2017)	MAGs in this study	72.82	0.92	87.5	removed (CheckM)	removed (CheckM)	removed (CheckM)	removed (CheckM)	removed (CheckM)	removed (CheckM)	removed (CheckM)	removed (CheckM)	removed (CheckM)	removed (CheckM)
G117_IV_bin_27	Fish	this study (metagenome, 2017)	MAGs in this study	95.27	0	0	passed (CheckM)	242	10	Fish	242_10	1	y	passed (CheckM & dRep)	d__Bacteria;p__Verrucomicrobiota;c__Verrucomicrobiae;o__Opitutales;f__CAG-312;g__;s__	removed (GTDB)
G117_IV_bin_28	Fish	this study (metagenome, 2017)	MAGs in this study	47.47	1.12	100	removed (CheckM)	removed (CheckM)	removed (CheckM)	removed (CheckM)	removed (CheckM)	removed (CheckM)	removed (CheckM)	removed (CheckM)	removed (CheckM)	removed (CheckM)
G117_IV_bin_29	Fish	this study (metagenome, 2017)	MAGs in this study	88.89	0	0	passed (CheckM)	215	3	Fish	215_3	1	y	passed (CheckM & dRep)	d__Bacteria;p__Desulfobacterota_I;c__Desulfovibrionia;o__Desulfovibrionales;f__Desulfovibrionaceae;g__Nitratidesulfovibrio;s__	removed (GTDB)
G117_IV_bin_30	Fish	this study (metagenome, 2017)	MAGs in this study	92.7	29.82	0	removed (CheckM)	removed (CheckM)	removed (CheckM)	removed (CheckM)	removed (CheckM)	removed (CheckM)	removed (CheckM)	removed (CheckM)	removed (CheckM)	removed (CheckM)
G117_IV_bin_34	Fish	this study (metagenome, 2017)	MAGs in this study	97.54	0.75	75	passed (CheckM)	16	2	Fish	16_2	1	y	passed (CheckM & dRep)	d__Bacteria;p__Bacteroidota;c__Bacteroidia;o__Bacteroidales;f__Rikenellaceae;g__CAJGBR01;s__	removed (GTDB)
G117_IV_bin_35	Fish	this study (metagenome, 2017)	MAGs in this study	92.91	7.37	7.14	removed (CheckM)	removed (CheckM)	removed (CheckM)	removed (CheckM)	removed (CheckM)	removed (CheckM)	removed (CheckM)	removed (CheckM)	removed (CheckM)	removed (CheckM)
G117_IV_bin_36	Fish	this study (metagenome, 2017)	MAGs in this study	98.57	0.95	0	passed (CheckM)	6	3	Fish	6_3	1	y	passed (CheckM & dRep)	d__Bacteria;p__Bacteroidota;c__Bacteroidia;o__Bacteroidales;f__Rikenellaceae;g__JADFUS01;s__	removed (GTDB)
G117_IV_bin_38	Fish	this study (metagenome, 2017)	MAGs in this study	90.35	57.26	6.12	removed (CheckM)	removed (CheckM)	removed (CheckM)	removed (CheckM)	removed (CheckM)	removed (CheckM)	removed (CheckM)	removed (CheckM)	removed (CheckM)	removed (CheckM)
G117_IV_bin_39	Fish	this study (metagenome, 2017)	MAGs in this study	83.8	2.15	60	passed (CheckM)	257	2	Fish	257_2	1	y	passed (CheckM & dRep)	d__Bacteria;p__Firmicutes_A;c__Clostridia;o__Oscillospirales;f__Oscillospiraceae;g__;s__	removed (GTDB)
G117_IV_bin_40	Fish	this study (metagenome, 2017)	MAGs in this study	87.36	2.35	75	passed (CheckM)	306	3	Fish	306_3	1	y	passed (CheckM & dRep)	d__Bacteria;p__Firmicutes_A;c__Clostridia;o__Lachnospirales;f__CAG-274;g__JAHALF01;s__	removed (GTDB)
G117_V_bin_03	Fish	this study (metagenome, 2017)	MAGs in this study	95.51	21.51	0	removed (CheckM)	removed (CheckM)	removed (CheckM)	removed (CheckM)	removed (CheckM)	removed (CheckM)	removed (CheckM)	removed (CheckM)	removed (CheckM)	removed (CheckM)
G117_V_bin_04	Fish	this study (metagenome, 2017)	MAGs in this study	7.08	0.14	0	removed (CheckM)	removed (CheckM)	removed (CheckM)	removed (CheckM)	removed (CheckM)	removed (CheckM)	removed (CheckM)	removed (CheckM)	removed (CheckM)	removed (CheckM)
G117_V_bin_05	Fish	this study (metagenome, 2017)	MAGs in this study	77.71	22.66	16.67	removed (CheckM)	removed (CheckM)	removed (CheckM)	removed (CheckM)	removed (CheckM)	removed (CheckM)	removed (CheckM)	removed (CheckM)	removed (CheckM)	removed (CheckM)
G117_V_bin_07	Fish	this study (metagenome, 2017)	MAGs in this study	42.01	0.13	100	removed (CheckM)	removed (CheckM)	removed (CheckM)	removed (CheckM)	removed (CheckM)	removed (CheckM)	removed (CheckM)	removed (CheckM)	removed (CheckM)	removed (CheckM)
G117_V_bin_09	Fish	this study (metagenome, 2017)	MAGs in this study	66.49	2.37	28.57	removed (CheckM)	removed (CheckM)	removed (CheckM)	removed (CheckM)	removed (CheckM)	removed (CheckM)	removed (CheckM)	removed (CheckM)	removed (CheckM)	removed (CheckM)
G117_V_bin_10	Fish	this study (metagenome, 2017)	MAGs in this study	94.22	4.11	5.56	passed (CheckM)	289	2	Fish	289_2	1	y	passed (CheckM & dRep)	d__Bacteria;p__Firmicutes_A;c__Clostridia;o__Lachnospirales;f__Lachnospiraceae;g__Faecalimonas;s__	removed (GTDB)
G117_V_bin_11	Fish	this study (metagenome, 2017)	MAGs in this study	84.69	0.98	33.33	passed (CheckM)	16	2	Fish	16_1	1	y	passed (CheckM & dRep)	d__Bacteria;p__Bacteroidota;c__Bacteroidia;o__Bacteroidales;f__Rikenellaceae;g__CAJGBR01;s__	removed (GTDB)
G117_V_bin_12	Fish	this study (metagenome, 2017)	MAGs in this study	69.28	0.7	0	removed (CheckM)	removed (CheckM)	removed (CheckM)	removed (CheckM)	removed (CheckM)	removed (CheckM)	removed (CheckM)	removed (CheckM)	removed (CheckM)	removed (CheckM)
G117_V_bin_14	Fish	this study (metagenome, 2017)	MAGs in this study	94.93	0.68	0	passed (CheckM)	242	10	Fish	242_8	1	y	passed (CheckM & dRep)	d__Bacteria;p__Verrucomicrobiota;c__Verrucomicrobiae;o__Opitutales;f__CAG-312;g__;s__	removed (GTDB)
G117_V_bin_16	Fish	this study (metagenome, 2017)	MAGs in this study	71.1	17.83	26.42	removed (CheckM)	removed (CheckM)	removed (CheckM)	removed (CheckM)	removed (CheckM)	removed (CheckM)	removed (CheckM)	removed (CheckM)	removed (CheckM)	removed (CheckM)
G117_V_bin_17	Fish	this study (metagenome, 2017)	MAGs in this study	97.29	0.61	50	passed (CheckM)	215	3	Fish	215_2	1	y	passed (CheckM & dRep)	d__Bacteria;p__Desulfobacterota_I;c__Desulfovibrionia;o__Desulfovibrionales;f__Desulfovibrionaceae;g__Nitratidesulfovibrio;s__	removed (GTDB)
G117_V_bin_18	Fish	this study (metagenome, 2017)	MAGs in this study	57.99	0.19	50	removed (CheckM)	removed (CheckM)	removed (CheckM)	removed (CheckM)	removed (CheckM)	removed (CheckM)	removed (CheckM)	removed (CheckM)	removed (CheckM)	removed (CheckM)
G117_V_bin_19	Fish	this study (metagenome, 2017)	MAGs in this study	95.48	0.97	75	passed (CheckM)	6	3	Fish	6_2	1	y	passed (CheckM & dRep)	d__Bacteria;p__Bacteroidota;c__Bacteroidia;o__Bacteroidales;f__Rikenellaceae;g__JADFUS01;s__	removed (GTDB)
G117_V_bin_20	Fish	this study (metagenome, 2017)	MAGs in this study	96.24	0.76	100	passed (CheckM)	221	5	Fish	221_1	1	y	passed (CheckM & dRep)	d__Bacteria;p__Firmicutes_A;c__Clostridia;o__Oscillospirales;f__Ruminococcaceae;g__Faecalibacterium;s__	removed (GTDB)
G117_V_bin_22	Fish	this study (metagenome, 2017)	MAGs in this study	70.73	9.85	75	removed (CheckM)	removed (CheckM)	removed (CheckM)	removed (CheckM)	removed (CheckM)	removed (CheckM)	removed (CheckM)	removed (CheckM)	removed (CheckM)	removed (CheckM)
G117_V_bin_24	Fish	this study (metagenome, 2017)	MAGs in this study	40.2	7.76	13.64	removed (CheckM)	removed (CheckM)	removed (CheckM)	removed (CheckM)	removed (CheckM)	removed (CheckM)	removed (CheckM)	removed (CheckM)	removed (CheckM)	removed (CheckM)
G117_V_bin_26	Fish	this study (metagenome, 2017)	MAGs in this study	87.16	3.26	42.86	passed (CheckM)	282	1	Fish	282_0	1	y	passed (CheckM & dRep)	d__Bacteria;p__Firmicutes_A;c__Clostridia;o__Lachnospirales;f__Lachnospiraceae;g__SZUA-378;s__	removed (GTDB)
G117_V_bin_27	Fish	this study (metagenome, 2017)	MAGs in this study	95.75	2.71	71.43	passed (CheckM)	247	3	Fish	247_3	1	y	passed (CheckM & dRep)	d__Bacteria;p__Firmicutes_A;c__Clostridia;o__Oscillospirales;f__Butyricicoccaceae;g__;s__	removed (GTDB)
G117_V_bin_28	Fish	this study (metagenome, 2017)	MAGs in this study	95.23	0.64	33.33	passed (CheckM)	240	2	Fish	240_2	1	y	passed (CheckM & dRep)	d__Bacteria;p__Bacteroidota;c__Bacteroidia;o__Bacteroidales;f__Rikenellaceae;g__JADFUS01;s__	removed (GTDB)
G117_V_bin_30	Fish	this study (metagenome, 2017)	MAGs in this study	98.28	21.08	30.91	removed (CheckM)	removed (CheckM)	removed (CheckM)	removed (CheckM)	removed (CheckM)	removed (CheckM)	removed (CheckM)	removed (CheckM)	removed (CheckM)	removed (CheckM)
G117_V_bin_31	Fish	this study (metagenome, 2017)	MAGs in this study	97.09	1.65	83.33	passed (CheckM)	1	2	Fish	1_1	1	y	passed (CheckM & dRep)	d__Bacteria;p__Bacteroidota;c__Bacteroidia;o__Bacteroidales;f__Muribaculaceae;g__HGM05232;s__	removed (GTDB)
G117_V_bin_32	Fish	this study (metagenome, 2017)	MAGs in this study	69.8	4.01	11.76	removed (CheckM)	removed (CheckM)	removed (CheckM)	removed (CheckM)	removed (CheckM)	removed (CheckM)	removed (CheckM)	removed (CheckM)	removed (CheckM)	removed (CheckM)
G117_V_bin_33	Fish	this study (metagenome, 2017)	MAGs in this study	95.16	2.42	0	passed (CheckM)	296	6	Fish	296_2	1	y	passed (CheckM & dRep)	d__Bacteria;p__Firmicutes_A;c__Clostridia;o__Christensenellales;f__;g__;s__	removed (GTDB)
G117_V_bin_34	Fish	this study (metagenome, 2017)	MAGs in this study	67.94	3.63	72.73	removed (CheckM)	removed (CheckM)	removed (CheckM)	removed (CheckM)	removed (CheckM)	removed (CheckM)	removed (CheckM)	removed (CheckM)	removed (CheckM)	removed (CheckM)
G117_V_bin_36	Fish	this study (metagenome, 2017)	MAGs in this study	96.77	1.08	100	passed (CheckM)	259	8	Fish	259_8	1	y	passed (CheckM & dRep)	d__Bacteria;p__Proteobacteria;c__Alphaproteobacteria;o__RF32;f__;g__;s__	removed (GTDB)
G117_V_bin_38	Fish	this study (metagenome, 2017)	MAGs in this study	97.13	0	0	passed (CheckM)	21	9	Fish	21_8	1	y	passed (CheckM & dRep)	d__Bacteria;p__Bacteroidota;c__Bacteroidia;o__Bacteroidales;f__Rikenellaceae;g__Mucinivorans;s__	removed (GTDB)
G117_V_bin_39	Fish	this study (metagenome, 2017)	MAGs in this study	96.49	1.62	55.56	passed (CheckM)	20	8	Fish	20_7	1	y	passed (CheckM & dRep)	d__Bacteria;p__Bacteroidota;c__Bacteroidia;o__Bacteroidales;f__Rikenellaceae;g__Mucinivorans;s__	removed (GTDB)
G117_V_bin_40	Fish	this study (metagenome, 2017)	MAGs in this study	88.2	11.8	18.18	removed (CheckM)	removed (CheckM)	removed (CheckM)	removed (CheckM)	removed (CheckM)	removed (CheckM)	removed (CheckM)	removed (CheckM)	removed (CheckM)	removed (CheckM)
G117_V_bin_41	Fish	this study (metagenome, 2017)	MAGs in this study	88.82	0.81	50	passed (CheckM)	13	4	Fish	13_2	1	y	passed (CheckM & dRep)	d__Bacteria;p__Bacteroidota;c__Bacteroidia;o__Bacteroidales;f__Rikenellaceae;g__Mucinivorans;s__	removed (GTDB)
G121_IV_bin_01	Fish	this study (metagenome, 2017)	MAGs in this study	90.99	4.58	16	passed (CheckM)	288	2	Fish	288_1	1	y	passed (CheckM & dRep)	d__Bacteria;p__Firmicutes_A;c__Clostridia;o__Lachnospirales;f__Lachnospiraceae;g__;s__	removed (GTDB)
G121_IV_bin_02	Fish	this study (metagenome, 2017)	MAGs in this study	76.15	0	0	passed (CheckM)	328	1	Fish	328_0	1	y	passed (CheckM & dRep)	d__Bacteria;p__Spirochaetota;c__Spirochaetia;o__Treponematales;f__Treponemataceae;g__;s__	removed (GTDB)
G121_IV_bin_03	Fish	this study (metagenome, 2017)	MAGs in this study	68.34	4.87	0	removed (CheckM)	removed (CheckM)	removed (CheckM)	removed (CheckM)	removed (CheckM)	removed (CheckM)	removed (CheckM)	removed (CheckM)	removed (CheckM)	removed (CheckM)
G121_IV_bin_05	Fish	this study (metagenome, 2017)	MAGs in this study	38.01	1.34	33.33	removed (CheckM)	removed (CheckM)	removed (CheckM)	removed (CheckM)	removed (CheckM)	removed (CheckM)	removed (CheckM)	removed (CheckM)	removed (CheckM)	removed (CheckM)
G121_IV_bin_09	Fish	this study (metagenome, 2017)	MAGs in this study	52.16	5.95	13.33	removed (CheckM)	removed (CheckM)	removed (CheckM)	removed (CheckM)	removed (CheckM)	removed (CheckM)	removed (CheckM)	removed (CheckM)	removed (CheckM)	removed (CheckM)
G121_IV_bin_11	Fish	this study (metagenome, 2017)	MAGs in this study	85.39	6.9	0	removed (CheckM)	removed (CheckM)	removed (CheckM)	removed (CheckM)	removed (CheckM)	removed (CheckM)	removed (CheckM)	removed (CheckM)	removed (CheckM)	removed (CheckM)
G121_IV_bin_12	Fish	this study (metagenome, 2017)	MAGs in this study	94.59	0.51	100	passed (CheckM)	242	10	Fish	242_9	1	y	passed (CheckM & dRep)	d__Bacteria;p__Verrucomicrobiota;c__Verrucomicrobiae;o__Opitutales;f__CAG-312;g__;s__	removed (GTDB)
G121_IV_bin_13	Fish	this study (metagenome, 2017)	MAGs in this study	85.49	2.66	41.67	passed (CheckM)	21	9	Fish	21_6	1	y	passed (CheckM & dRep)	d__Bacteria;p__Bacteroidota;c__Bacteroidia;o__Bacteroidales;f__Rikenellaceae;g__Mucinivorans;s__	removed (GTDB)
G121_IV_bin_15	Fish	this study (metagenome, 2017)	MAGs in this study	97.35	1.04	100	passed (CheckM)	221	5	Fish	221_2	1	y	passed (CheckM & dRep)	d__Bacteria;p__Firmicutes_A;c__Clostridia;o__Oscillospirales;f__Ruminococcaceae;g__Faecalibacterium;s__	removed (GTDB)
G121_IV_bin_16	Fish	this study (metagenome, 2017)	MAGs in this study	42.84	0.4	57.14	removed (CheckM)	removed (CheckM)	removed (CheckM)	removed (CheckM)	removed (CheckM)	removed (CheckM)	removed (CheckM)	removed (CheckM)	removed (CheckM)	removed (CheckM)
G121_IV_bin_18	Fish	this study (metagenome, 2017)	MAGs in this study	88.73	3.53	36.36	passed (CheckM)	283	2	Fish	283_2	1	y	passed (CheckM & dRep)	d__Bacteria;p__Firmicutes_A;c__Clostridia;o__Lachnospirales;f__Lachnospiraceae;g__;s__	removed (GTDB)
G121_IV_bin_19	Fish	this study (metagenome, 2017)	MAGs in this study	97.6	3.48	23.53	passed (CheckM)	253	2	Fish	253_2	1	y	passed (CheckM & dRep)	d__Bacteria;p__Firmicutes_A;c__Clostridia;o__Oscillospirales;f__Acutalibacteraceae;g__SIG603;s__	removed (GTDB)
G121_IV_bin_20	Fish	this study (metagenome, 2017)	MAGs in this study	93.16	0.9	66.67	passed (CheckM)	246	2	Fish	246_1	1	y	passed (CheckM & dRep)	d__Bacteria;p__Firmicutes_A;c__Clostridia;o__Oscillospirales;f__Butyricicoccaceae;g__;s__	removed (GTDB)
G121_IV_bin_21	Fish	this study (metagenome, 2017)	MAGs in this study	84.09	1.74	33.33	passed (CheckM)	250	5	Fish	250_3	1	y	passed (CheckM & dRep)	d__Bacteria;p__Firmicutes_A;c__Clostridia;o__Oscillospirales;f__Acutalibacteraceae;g__UBA6857;s__	removed (GTDB)
G121_V_bin_01	Fish	this study (metagenome, 2017)	MAGs in this study	36.08	0	0	removed (CheckM)	removed (CheckM)	removed (CheckM)	removed (CheckM)	removed (CheckM)	removed (CheckM)	removed (CheckM)	removed (CheckM)	removed (CheckM)	removed (CheckM)
G121_V_bin_02	Fish	this study (metagenome, 2017)	MAGs in this study	95.27	2.03	100	passed (CheckM)	242	10	Fish	242_4	1	y	passed (CheckM & dRep)	d__Bacteria;p__Verrucomicrobiota;c__Verrucomicrobiae;o__Opitutales;f__CAG-312;g__;s__	removed (GTDB)
G121_V_bin_03	Fish	this study (metagenome, 2017)	MAGs in this study	70.18	12.6	81.82	removed (CheckM)	removed (CheckM)	removed (CheckM)	removed (CheckM)	removed (CheckM)	removed (CheckM)	removed (CheckM)	removed (CheckM)	removed (CheckM)	removed (CheckM)
G121_V_bin_04	Fish	this study (metagenome, 2017)	MAGs in this study	44.22	0.78	0	removed (CheckM)	removed (CheckM)	removed (CheckM)	removed (CheckM)	removed (CheckM)	removed (CheckM)	removed (CheckM)	removed (CheckM)	removed (CheckM)	removed (CheckM)
G121_V_bin_06	Fish	this study (metagenome, 2017)	MAGs in this study	80.69	3.26	57.14	passed (CheckM)	225	1	Fish	225_0	1	y	passed (CheckM & dRep)	d__Bacteria;p__Firmicutes_A;c__Clostridia;o__Oscillospirales;f__Oscillospiraceae;g__;s__	removed (GTDB)
G121_V_bin_07	Fish	this study (metagenome, 2017)	MAGs in this study	73.99	1.44	0	removed (CheckM)	removed (CheckM)	removed (CheckM)	removed (CheckM)	removed (CheckM)	removed (CheckM)	removed (CheckM)	removed (CheckM)	removed (CheckM)	removed (CheckM)
G121_V_bin_08	Fish	this study (metagenome, 2017)	MAGs in this study	97.6	0.67	0	passed (CheckM)	253	2	Fish	253_1	1	y	passed (CheckM & dRep)	d__Bacteria;p__Firmicutes_A;c__Clostridia;o__Oscillospirales;f__Acutalibacteraceae;g__SIG603;s__	removed (GTDB)
G121_V_bin_09	Fish	this study (metagenome, 2017)	MAGs in this study	71.31	4.69	56.25	removed (CheckM)	removed (CheckM)	removed (CheckM)	removed (CheckM)	removed (CheckM)	removed (CheckM)	removed (CheckM)	removed (CheckM)	removed (CheckM)	removed (CheckM)
G121_V_bin_10	Fish	this study (metagenome, 2017)	MAGs in this study	82.83	0.69	50	passed (CheckM)	252	2	Fish	252_1	1	y	passed (CheckM & dRep)	d__Bacteria;p__Firmicutes_A;c__Clostridia;o__Oscillospirales;f__Acutalibacteraceae;g__SIG603;s__	removed (GTDB)
G121_V_bin_14	Fish	this study (metagenome, 2017)	MAGs in this study	69.72	1.42	75	removed (CheckM)	removed (CheckM)	removed (CheckM)	removed (CheckM)	removed (CheckM)	removed (CheckM)	removed (CheckM)	removed (CheckM)	removed (CheckM)	removed (CheckM)
G121_V_bin_15	Fish	this study (metagenome, 2017)	MAGs in this study	93.69	0.67	0	passed (CheckM)	250	5	Fish	250_5	1	y	passed (CheckM & dRep)	d__Bacteria;p__Firmicutes_A;c__Clostridia;o__Oscillospirales;f__Acutalibacteraceae;g__UBA6857;s__	removed (GTDB)
G121_V_bin_16	Fish	this study (metagenome, 2017)	MAGs in this study	69.43	0.78	100	removed (CheckM)	removed (CheckM)	removed (CheckM)	removed (CheckM)	removed (CheckM)	removed (CheckM)	removed (CheckM)	removed (CheckM)	removed (CheckM)	removed (CheckM)
G121_V_bin_17	Fish	this study (metagenome, 2017)	MAGs in this study	92.58	4.05	46.15	passed (CheckM)	283	2	Fish	283_1	1	y	passed (CheckM & dRep)	d__Bacteria;p__Firmicutes_A;c__Clostridia;o__Lachnospirales;f__Lachnospiraceae;g__;s__	removed (GTDB)
G121_V_bin_20	Fish	this study (metagenome, 2017)	MAGs in this study	82.77	11.23	57.5	removed (CheckM)	removed (CheckM)	removed (CheckM)	removed (CheckM)	removed (CheckM)	removed (CheckM)	removed (CheckM)	removed (CheckM)	removed (CheckM)	removed (CheckM)
G121_V_bin_21	Fish	this study (metagenome, 2017)	MAGs in this study	91.43	4.76	16.67	passed (CheckM)	239	2	Fish	239_2	1	y	passed (CheckM & dRep)	d__Bacteria;p__Firmicutes;c__Bacilli;o__Erysipelotrichales;f__Erysipelotrichaceae;g__RQZE01;s__	removed (GTDB)
G121_V_bin_22	Fish	this study (metagenome, 2017)	MAGs in this study	89.33	4.65	20	passed (CheckM)	307	2	Fish	307_2	1	y	passed (CheckM & dRep)	d__Bacteria;p__Firmicutes;c__Bacilli;o__RF39;f__UBA660;g__DUWA01;s__	removed (GTDB)
G121_V_bin_23	Fish	this study (metagenome, 2017)	MAGs in this study	94.83	1.53	16.67	passed (CheckM)	255	1	Fish	255_0	1	y	passed (CheckM & dRep)	d__Bacteria;p__Firmicutes_A;c__Clostridia;o__Lachnospirales;f__Lachnospiraceae;g__RGIG6307;s__	removed (GTDB)
G121_V_bin_24	Fish	this study (metagenome, 2017)	MAGs in this study	89.94	4.98	18.75	passed (CheckM)	288	2	Fish	288_2	1	y	passed (CheckM & dRep)	d__Bacteria;p__Firmicutes_A;c__Clostridia;o__Lachnospirales;f__Lachnospiraceae;g__;s__	removed (GTDB)
G121_V_bin_25	Fish	this study (metagenome, 2017)	MAGs in this study	89.06	1.2	100	passed (CheckM)	21	9	Fish	21_5	1	y	passed (CheckM & dRep)	d__Bacteria;p__Bacteroidota;c__Bacteroidia;o__Bacteroidales;f__Rikenellaceae;g__Mucinivorans;s__	removed (GTDB)
G121_V_bin_26	Fish	this study (metagenome, 2017)	MAGs in this study	98.1	65.82	30.67	removed (CheckM)	removed (CheckM)	removed (CheckM)	removed (CheckM)	removed (CheckM)	removed (CheckM)	removed (CheckM)	removed (CheckM)	removed (CheckM)	removed (CheckM)
G121_V_bin_28	Fish	this study (metagenome, 2017)	MAGs in this study	74.92	7.69	60	removed (CheckM)	removed (CheckM)	removed (CheckM)	removed (CheckM)	removed (CheckM)	removed (CheckM)	removed (CheckM)	removed (CheckM)	removed (CheckM)	removed (CheckM)
G121_V_bin_30	Fish	this study (metagenome, 2017)	MAGs in this study	91.14	7.31	53.33	removed (CheckM)	removed (CheckM)	removed (CheckM)	removed (CheckM)	removed (CheckM)	removed (CheckM)	removed (CheckM)	removed (CheckM)	removed (CheckM)	removed (CheckM)
G121_V_bin_31	Fish	this study (metagenome, 2017)	MAGs in this study	97.28	6.12	83.33	removed (CheckM)	removed (CheckM)	removed (CheckM)	removed (CheckM)	removed (CheckM)	removed (CheckM)	removed (CheckM)	removed (CheckM)	removed (CheckM)	removed (CheckM)
G124_IV_bin_01	Fish	this study (metagenome, 2017)	MAGs in this study	79.96	5.44	20	removed (CheckM)	removed (CheckM)	removed (CheckM)	removed (CheckM)	removed (CheckM)	removed (CheckM)	removed (CheckM)	removed (CheckM)	removed (CheckM)	removed (CheckM)
G124_IV_bin_02	Fish	this study (metagenome, 2017)	MAGs in this study	84	3.39	87.5	passed (CheckM)	236	1	Fish	236_0	1	y	passed (CheckM & dRep)	d__Bacteria;p__Firmicutes;c__Bacilli;o__Acholeplasmatales;f__Anaeroplasmataceae;g__;s__	removed (GTDB)
G124_IV_bin_04	Fish	this study (metagenome, 2017)	MAGs in this study	91.01	10.27	7.69	removed (CheckM)	removed (CheckM)	removed (CheckM)	removed (CheckM)	removed (CheckM)	removed (CheckM)	removed (CheckM)	removed (CheckM)	removed (CheckM)	removed (CheckM)
G124_IV_bin_06	Fish	this study (metagenome, 2017)	MAGs in this study	77.32	2.18	71.43	passed (CheckM)	296	6	Fish	296_4	1	y	passed (CheckM & dRep)	d__Bacteria;p__Firmicutes_A;c__Clostridia;o__Christensenellales;f__;g__;s__	removed (GTDB)
G124_IV_bin_07	Fish	this study (metagenome, 2017)	MAGs in this study	92.51	4.25	7.14	passed (CheckM)	280	1	Fish	280_0	1	y	passed (CheckM & dRep)	d__Bacteria;p__Firmicutes_A;c__Clostridia;o__Lachnospirales;f__Lachnospiraceae;g__SZUA-378;s__	removed (GTDB)
G124_IV_bin_08	Fish	this study (metagenome, 2017)	MAGs in this study	71.04	0.88	9.09	removed (CheckM)	removed (CheckM)	removed (CheckM)	removed (CheckM)	removed (CheckM)	removed (CheckM)	removed (CheckM)	removed (CheckM)	removed (CheckM)	removed (CheckM)
G124_IV_bin_09	Fish	this study (metagenome, 2017)	MAGs in this study	98.63	0.82	50	passed (CheckM)	213	3	Fish	213_1	1	y	passed (CheckM & dRep)	d__Bacteria;p__Proteobacteria;c__Gammaproteobacteria;o__Enterobacterales;f__Shewanellaceae;g__Ferrimonas;s__	removed (GTDB)
G124_IV_bin_12	Fish	this study (metagenome, 2017)	MAGs in this study	94.35	6.13	20	removed (CheckM)	removed (CheckM)	removed (CheckM)	removed (CheckM)	removed (CheckM)	removed (CheckM)	removed (CheckM)	removed (CheckM)	removed (CheckM)	removed (CheckM)
G124_V_bin_01	Fish	this study (metagenome, 2017)	MAGs in this study	94.35	2.02	0	passed (CheckM)	295	3	Fish	295_2	1	y	passed (CheckM & dRep)	d__Bacteria;p__Firmicutes_A;c__Clostridia;o__Christensenellales;f__;g__;s__	removed (GTDB)
G124_V_bin_03	Fish	this study (metagenome, 2017)	MAGs in this study	69.97	10.97	13.89	removed (CheckM)	removed (CheckM)	removed (CheckM)	removed (CheckM)	removed (CheckM)	removed (CheckM)	removed (CheckM)	removed (CheckM)	removed (CheckM)	removed (CheckM)
G124_V_bin_05	Fish	this study (metagenome, 2017)	MAGs in this study	48.43	0	0	removed (CheckM)	removed (CheckM)	removed (CheckM)	removed (CheckM)	removed (CheckM)	removed (CheckM)	removed (CheckM)	removed (CheckM)	removed (CheckM)	removed (CheckM)
G124_V_bin_07	Fish	this study (metagenome, 2017)	MAGs in this study	51.54	0.67	100	removed (CheckM)	removed (CheckM)	removed (CheckM)	removed (CheckM)	removed (CheckM)	removed (CheckM)	removed (CheckM)	removed (CheckM)	removed (CheckM)	removed (CheckM)
G124_V_bin_10	Fish	this study (metagenome, 2017)	MAGs in this study	77.46	1.61	50	passed (CheckM)	296	6	Fish	296_6	1	y	passed (CheckM & dRep)	d__Bacteria;p__Firmicutes_A;c__Clostridia;o__Christensenellales;f__;g__;s__	removed (GTDB)
G124_V_bin_12	Fish	this study (metagenome, 2017)	MAGs in this study	89.99	1.4	33.33	passed (CheckM)	232	4	Fish	232_4	1	y	passed (CheckM & dRep)	d__Bacteria;p__Firmicutes;c__Bacilli;o__RF39;f__UBA660;g__Onthocola_B;s__	removed (GTDB)
G124_V_bin_13	Fish	this study (metagenome, 2017)	MAGs in this study	67.13	17.2	63.38	removed (CheckM)	removed (CheckM)	removed (CheckM)	removed (CheckM)	removed (CheckM)	removed (CheckM)	removed (CheckM)	removed (CheckM)	removed (CheckM)	removed (CheckM)
G125_IV_bin_01	Fish	this study (metagenome, 2017)	MAGs in this study	80	15.03	18.75	removed (CheckM)	removed (CheckM)	removed (CheckM)	removed (CheckM)	removed (CheckM)	removed (CheckM)	removed (CheckM)	removed (CheckM)	removed (CheckM)	removed (CheckM)
G125_IV_bin_02	Fish	this study (metagenome, 2017)	MAGs in this study	70.18	34.37	41.67	removed (CheckM)	removed (CheckM)	removed (CheckM)	removed (CheckM)	removed (CheckM)	removed (CheckM)	removed (CheckM)	removed (CheckM)	removed (CheckM)	removed (CheckM)
G125_IV_bin_03	Fish	this study (metagenome, 2017)	MAGs in this study	76.27	0.28	100	passed (CheckM)	326	1	Fish	326_0	1	y	passed (CheckM & dRep)	d__Bacteria;p__Proteobacteria;c__Gammaproteobacteria;o__Enterobacterales;f__Psittacicellaceae;g__;s__	removed (GTDB)
G125_IV_bin_04	Fish	this study (metagenome, 2017)	MAGs in this study	84.92	20.67	44.44	removed (CheckM)	removed (CheckM)	removed (CheckM)	removed (CheckM)	removed (CheckM)	removed (CheckM)	removed (CheckM)	removed (CheckM)	removed (CheckM)	removed (CheckM)
G125_IV_bin_05	Fish	this study (metagenome, 2017)	MAGs in this study	94.37	2.64	0	passed (CheckM)	319	2	Fish	319_2	1	y	passed (CheckM & dRep)	d__Bacteria;p__Firmicutes_A;c__Clostridia;o__Peptostreptococcales;f__Peptostreptococcaceae;g__JAGHEK01;s__	removed (GTDB)
G125_IV_bin_07	Fish	this study (metagenome, 2017)	MAGs in this study	89.13	1.41	75	passed (CheckM)	213	3	Fish	213_3	1	y	passed (CheckM & dRep)	d__Bacteria;p__Proteobacteria;c__Gammaproteobacteria;o__Enterobacterales;f__Shewanellaceae;g__Ferrimonas;s__	removed (GTDB)
G125_V_bin_01	Fish	this study (metagenome, 2017)	MAGs in this study	95.16	2.82	0	passed (CheckM)	296	6	Fish	296_5	1	y	passed (CheckM & dRep)	d__Bacteria;p__Firmicutes_A;c__Clostridia;o__Christensenellales;f__;g__;s__	removed (GTDB)
G125_V_bin_03	Fish	this study (metagenome, 2017)	MAGs in this study	69.04	15.96	0	removed (CheckM)	removed (CheckM)	removed (CheckM)	removed (CheckM)	removed (CheckM)	removed (CheckM)	removed (CheckM)	removed (CheckM)	removed (CheckM)	removed (CheckM)
G125_V_bin_04	Fish	this study (metagenome, 2017)	MAGs in this study	86.93	1.28	66.67	passed (CheckM)	213	3	Fish	213_2	1	y	passed (CheckM & dRep)	d__Bacteria;p__Proteobacteria;c__Gammaproteobacteria;o__Enterobacterales;f__Shewanellaceae;g__Ferrimonas;s__	removed (GTDB)
G125_V_bin_05	Fish	this study (metagenome, 2017)	MAGs in this study	99.52	0	0	passed (CheckM)	12	5	Fish	12_4	1	y	passed (CheckM & dRep)	d__Bacteria;p__Bacteroidota;c__Bacteroidia;o__Bacteroidales;f__Rikenellaceae;g__DSM-108975;s__	removed (GTDB)
G125_V_bin_06	Fish	this study (metagenome, 2017)	MAGs in this study	70.42	4	0	removed (CheckM)	removed (CheckM)	removed (CheckM)	removed (CheckM)	removed (CheckM)	removed (CheckM)	removed (CheckM)	removed (CheckM)	removed (CheckM)	removed (CheckM)
G125_V_bin_08	Fish	this study (metagenome, 2017)	MAGs in this study	88.98	1.01	0	passed (CheckM)	214	1	Fish	214_0	1	y	passed (CheckM & dRep)	d__Bacteria;p__Firmicutes_A;c__Clostridia;o__Christensenellales;f__DTU072;g__;s__	removed (GTDB)
G125_V_bin_09	Fish	this study (metagenome, 2017)	MAGs in this study	88.03	0	0	passed (CheckM)	212	1	Fish	212_0	1	y	passed (CheckM & dRep)	d__Bacteria;p__Cyanobacteria;c__Vampirovibrionia;o__Gastranaerophilales;f__Gastranaerophilaceae;g__;s__	removed (GTDB)
G125_V_bin_10	Fish	this study (metagenome, 2017)	MAGs in this study	88.39	1.58	37.5	passed (CheckM)	7	4	Fish	7_3	1	y	passed (CheckM & dRep)	d__Bacteria;p__Bacteroidota;c__Bacteroidia;o__Bacteroidales;f__Rikenellaceae;g__;s__	removed (GTDB)
G125_V_bin_11	Fish	this study (metagenome, 2017)	MAGs in this study	96.83	18.04	21.74	removed (CheckM)	removed (CheckM)	removed (CheckM)	removed (CheckM)	removed (CheckM)	removed (CheckM)	removed (CheckM)	removed (CheckM)	removed (CheckM)	removed (CheckM)
G125_V_bin_13	Fish	this study (metagenome, 2017)	MAGs in this study	93.21	1.33	0	passed (CheckM)	237	1	Fish	237_0	1	y	passed (CheckM & dRep)	d__Bacteria;p__Firmicutes;c__Bacilli;o__Acholeplasmatales;f__Anaeroplasmataceae;g__;s__	removed (GTDB)
G125_V_bin_14	Fish	this study (metagenome, 2017)	MAGs in this study	95.27	0	0	passed (CheckM)	242	10	Fish	242_7	1	y	passed (CheckM & dRep)	d__Bacteria;p__Verrucomicrobiota;c__Verrucomicrobiae;o__Opitutales;f__CAG-312;g__;s__	removed (GTDB)
G125_V_bin_16	Fish	this study (metagenome, 2017)	MAGs in this study	96.24	2.15	57.14	passed (CheckM)	3	3	Fish	3_3	1	y	passed (CheckM & dRep)	d__Bacteria;p__Bacteroidota;c__Bacteroidia;o__Bacteroidales;f__Paludibacteraceae;g__Aphodosoma;s__	removed (GTDB)
G125_V_bin_17	Fish	this study (metagenome, 2017)	MAGs in this study	72.88	1.76	28.57	removed (CheckM)	removed (CheckM)	removed (CheckM)	removed (CheckM)	removed (CheckM)	removed (CheckM)	removed (CheckM)	removed (CheckM)	removed (CheckM)	removed (CheckM)
G125_V_bin_18	Fish	this study (metagenome, 2017)	MAGs in this study	96.77	0	0	passed (CheckM)	259	8	Fish	259_7	1	y	passed (CheckM & dRep)	d__Bacteria;p__Proteobacteria;c__Alphaproteobacteria;o__RF32;f__;g__;s__	removed (GTDB)
G125_V_bin_19	Fish	this study (metagenome, 2017)	MAGs in this study	96.41	0	0	passed (CheckM)	20	8	Fish	20_6	1	y	passed (CheckM & dRep)	d__Bacteria;p__Bacteroidota;c__Bacteroidia;o__Bacteroidales;f__Rikenellaceae;g__Mucinivorans;s__	removed (GTDB)
G125_V_bin_20	Fish	this study (metagenome, 2017)	MAGs in this study	95.5	5.94	26.79	removed (CheckM)	removed (CheckM)	removed (CheckM)	removed (CheckM)	removed (CheckM)	removed (CheckM)	removed (CheckM)	removed (CheckM)	removed (CheckM)	removed (CheckM)
G125_V_bin_21	Fish	this study (metagenome, 2017)	MAGs in this study	17.72	0.85	0	removed (CheckM)	removed (CheckM)	removed (CheckM)	removed (CheckM)	removed (CheckM)	removed (CheckM)	removed (CheckM)	removed (CheckM)	removed (CheckM)	removed (CheckM)
G125_V_bin_23	Fish	this study (metagenome, 2017)	MAGs in this study	98.67	58.44	29.23	removed (CheckM)	removed (CheckM)	removed (CheckM)	removed (CheckM)	removed (CheckM)	removed (CheckM)	removed (CheckM)	removed (CheckM)	removed (CheckM)	removed (CheckM)
G125_V_bin_25	Fish	this study (metagenome, 2017)	MAGs in this study	96.05	5.62	62.5	removed (CheckM)	removed (CheckM)	removed (CheckM)	removed (CheckM)	removed (CheckM)	removed (CheckM)	removed (CheckM)	removed (CheckM)	removed (CheckM)	removed (CheckM)
G225_III_bin_01	Fish	this study (metagenome, 2020)	MAGs in this study	83.02	22.71	60.38	removed (CheckM)	removed (CheckM)	removed (CheckM)	removed (CheckM)	removed (CheckM)	removed (CheckM)	removed (CheckM)	removed (CheckM)	removed (CheckM)	removed (CheckM)
G225_III_bin_02	Fish	this study (metagenome, 2020)	MAGs in this study	84.93	52.53	44.62	removed (CheckM)	removed (CheckM)	removed (CheckM)	removed (CheckM)	removed (CheckM)	removed (CheckM)	removed (CheckM)	removed (CheckM)	removed (CheckM)	removed (CheckM)
G225_III_bin_03	Fish	this study (metagenome, 2020)	MAGs in this study	80.06	3.9	33.33	passed (CheckM)	287	1	Fish	287_0	1	y	passed (CheckM & dRep)	d__Bacteria;p__Firmicutes_A;c__Clostridia;o__Lachnospirales;f__Lachnospiraceae;g__Faecalimonas;s__	removed (GTDB)
G225_III_bin_04	Fish	this study (metagenome, 2020)	MAGs in this study	75.73	4.31	40	passed (CheckM)	311	3	Fish	311_1	1	y	passed (CheckM & dRep)	d__Bacteria;p__Firmicutes_A;c__Clostridia;o__Lachnospirales;f__Anaerotignaceae;g__Anaerotignum;s__	removed (GTDB)
G225_III_bin_05	Fish	this study (metagenome, 2020)	MAGs in this study	95.08	0.67	100	passed (CheckM)	304	4	Fish	304_1	1	y	passed (CheckM & dRep)	d__Bacteria;p__Firmicutes_A;c__Clostridia;o__Lachnospirales;f__Anaerotignaceae;g__Anaerotignum;s__	removed (GTDB)
G225_IV_bin_01	Fish	this study (metagenome, 2020)	MAGs in this study	32.56	4.03	44.44	removed (CheckM)	removed (CheckM)	removed (CheckM)	removed (CheckM)	removed (CheckM)	removed (CheckM)	removed (CheckM)	removed (CheckM)	removed (CheckM)	removed (CheckM)
G225_IV_bin_02	Fish	this study (metagenome, 2020)	MAGs in this study	95.97	1.01	100	passed (CheckM)	274	5	Fish	274_4	1	y	passed (CheckM & dRep)	d__Bacteria;p__Firmicutes_A;c__Clostridia;o__Oscillospirales;f__Oscillospiraceae;g__;s__	removed (GTDB)
G225_IV_bin_03	Fish	this study (metagenome, 2020)	MAGs in this study	62.24	5.84	0	removed (CheckM)	removed (CheckM)	removed (CheckM)	removed (CheckM)	removed (CheckM)	removed (CheckM)	removed (CheckM)	removed (CheckM)	removed (CheckM)	removed (CheckM)
G225_IV_bin_04	Fish	this study (metagenome, 2020)	MAGs in this study	92.24	29.31	2.78	removed (CheckM)	removed (CheckM)	removed (CheckM)	removed (CheckM)	removed (CheckM)	removed (CheckM)	removed (CheckM)	removed (CheckM)	removed (CheckM)	removed (CheckM)
G225_IV_bin_05	Fish	this study (metagenome, 2020)	MAGs in this study	78.86	1.36	100	passed (CheckM)	317	3	Fish	317_2	1	y	passed (CheckM & dRep)	d__Bacteria;p__Firmicutes_A;c__Clostridia;o__Lachnospirales;f__Anaerotignaceae;g__Anaerotignum;s__	removed (GTDB)
G225_IV_bin_06	Fish	this study (metagenome, 2020)	MAGs in this study	54.93	1.82	90.91	removed (CheckM)	removed (CheckM)	removed (CheckM)	removed (CheckM)	removed (CheckM)	removed (CheckM)	removed (CheckM)	removed (CheckM)	removed (CheckM)	removed (CheckM)
G225_IV_bin_07	Fish	this study (metagenome, 2020)	MAGs in this study	83.89	12.16	28.57	removed (CheckM)	removed (CheckM)	removed (CheckM)	removed (CheckM)	removed (CheckM)	removed (CheckM)	removed (CheckM)	removed (CheckM)	removed (CheckM)	removed (CheckM)
G225_IV_bin_08	Fish	this study (metagenome, 2020)	MAGs in this study	74.72	15.33	0	removed (CheckM)	removed (CheckM)	removed (CheckM)	removed (CheckM)	removed (CheckM)	removed (CheckM)	removed (CheckM)	removed (CheckM)	removed (CheckM)	removed (CheckM)
G225_IV_bin_09	Fish	this study (metagenome, 2020)	MAGs in this study	88.51	0	0	passed (CheckM)	248	1	Fish	248_0	1	y	passed (CheckM & dRep)	d__Bacteria;p__Firmicutes_A;c__Clostridia;o__Oscillospirales;f__Butyricicoccaceae;g__;s__	removed (GTDB)
G225_IV_bin_10	Fish	this study (metagenome, 2020)	MAGs in this study	85.96	1.28	0	passed (CheckM)	235	1	Fish	235_0	1	y	passed (CheckM & dRep)	d__Bacteria;p__Firmicutes;c__Bacilli;o__RF39;f__UBA660;g__Faecisoma;s__	removed (GTDB)
G225_IV_bin_11	Fish	this study (metagenome, 2020)	MAGs in this study	6.71	0	0	removed (CheckM)	removed (CheckM)	removed (CheckM)	removed (CheckM)	removed (CheckM)	removed (CheckM)	removed (CheckM)	removed (CheckM)	removed (CheckM)	removed (CheckM)
G225_IV_bin_12	Fish	this study (metagenome, 2020)	MAGs in this study	92.91	2.25	20	passed (CheckM)	279	1	Fish	279_0	1	y	passed (CheckM & dRep)	d__Bacteria;p__Firmicutes_A;c__Clostridia;o__Lachnospirales;f__Lachnospiraceae;g__SZUA-378;s__	removed (GTDB)
G225_IV_bin_13	Fish	this study (metagenome, 2020)	MAGs in this study	58.78	1.34	66.67	removed (CheckM)	removed (CheckM)	removed (CheckM)	removed (CheckM)	removed (CheckM)	removed (CheckM)	removed (CheckM)	removed (CheckM)	removed (CheckM)	removed (CheckM)
G225_IV_bin_14	Fish	this study (metagenome, 2020)	MAGs in this study	75.84	13.87	0	removed (CheckM)	removed (CheckM)	removed (CheckM)	removed (CheckM)	removed (CheckM)	removed (CheckM)	removed (CheckM)	removed (CheckM)	removed (CheckM)	removed (CheckM)
G225_IV_bin_15	Fish	this study (metagenome, 2020)	MAGs in this study	97.32	7.38	4.08	removed (CheckM)	removed (CheckM)	removed (CheckM)	removed (CheckM)	removed (CheckM)	removed (CheckM)	removed (CheckM)	removed (CheckM)	removed (CheckM)	removed (CheckM)
G225_IV_bin_16	Fish	this study (metagenome, 2020)	MAGs in this study	97.65	0.67	0	passed (CheckM)	294	5	Fish	294_1	1	y	passed (CheckM & dRep)	d__Bacteria;p__Firmicutes_A;c__Clostridia;o__Oscillospirales;f__Ruminococcaceae;g__Angelakisella;s__	removed (GTDB)
G225_IV_bin_17	Fish	this study (metagenome, 2020)	MAGs in this study	85.82	0.52	33.33	passed (CheckM)	320	1	Fish	320_0	1	y	passed (CheckM & dRep)	d__Bacteria;p__Firmicutes_A;c__Clostridia;o__Oscillospirales;f__Ruminococcaceae;g__UBA866;s__	removed (GTDB)
G225_IV_bin_18	Fish	this study (metagenome, 2020)	MAGs in this study	87.58	14.12	71.11	removed (CheckM)	removed (CheckM)	removed (CheckM)	removed (CheckM)	removed (CheckM)	removed (CheckM)	removed (CheckM)	removed (CheckM)	removed (CheckM)	removed (CheckM)
G225_IV_bin_19	Fish	this study (metagenome, 2020)	MAGs in this study	84.99	1.48	50	passed (CheckM)	244	2	Fish	244_2	1	y	passed (CheckM & dRep)	d__Bacteria;p__Firmicutes_A;c__Clostridia;o__Oscillospirales;f__Butyricicoccaceae;g__;s__	removed (GTDB)
G225_IV_bin_20	Fish	this study (metagenome, 2020)	MAGs in this study	84.3	1.05	40	passed (CheckM)	257	2	Fish	257_1	1	y	passed (CheckM & dRep)	d__Bacteria;p__Firmicutes_A;c__Clostridia;o__Oscillospirales;f__Oscillospiraceae;g__;s__	removed (GTDB)
G225_IV_bin_21	Fish	this study (metagenome, 2020)	MAGs in this study	86.77	0	0	passed (CheckM)	309	1	Fish	309_0	1	y	passed (CheckM & dRep)	d__Bacteria;p__Firmicutes_A;c__Clostridia;o__Lachnospirales;f__CAG-274;g__JAHALF01;s__	removed (GTDB)
G225_IV_bin_22	Fish	this study (metagenome, 2020)	MAGs in this study	30.23	0	0	removed (CheckM)	removed (CheckM)	removed (CheckM)	removed (CheckM)	removed (CheckM)	removed (CheckM)	removed (CheckM)	removed (CheckM)	removed (CheckM)	removed (CheckM)
G225_IV_bin_23	Fish	this study (metagenome, 2020)	MAGs in this study	95.08	0	0	passed (CheckM)	304	4	Fish	304_2	1	y	passed (CheckM & dRep)	d__Bacteria;p__Firmicutes_A;c__Clostridia;o__Lachnospirales;f__Anaerotignaceae;g__Anaerotignum;s__	removed (GTDB)
G225_IV_bin_24	Fish	this study (metagenome, 2020)	MAGs in this study	82.13	10.77	83.33	removed (CheckM)	removed (CheckM)	removed (CheckM)	removed (CheckM)	removed (CheckM)	removed (CheckM)	removed (CheckM)	removed (CheckM)	removed (CheckM)	removed (CheckM)
G225_IV_bin_25	Fish	this study (metagenome, 2020)	MAGs in this study	92.98	4.63	20.51	passed (CheckM)	232	4	Fish	232_1	1	y	passed (CheckM & dRep)	d__Bacteria;p__Firmicutes;c__Bacilli;o__RF39;f__UBA660;g__Onthocola_B;s__	removed (GTDB)
G225_IV_bin_26	Fish	this study (metagenome, 2020)	MAGs in this study	90.65	63.42	63.4	removed (CheckM)	removed (CheckM)	removed (CheckM)	removed (CheckM)	removed (CheckM)	removed (CheckM)	removed (CheckM)	removed (CheckM)	removed (CheckM)	removed (CheckM)
G225_IV_bin_27	Fish	this study (metagenome, 2020)	MAGs in this study	78.08	2.46	33.33	passed (CheckM)	281	1	Fish	281_0	1	y	passed (CheckM & dRep)	d__Bacteria;p__Firmicutes_A;c__Clostridia;o__Lachnospirales;f__Lachnospiraceae;g__SZUA-378;s__	removed (GTDB)
G225_IV_bin_28	Fish	this study (metagenome, 2020)	MAGs in this study	91.83	0.67	0	passed (CheckM)	313	1	Fish	313_0	1	y	passed (CheckM & dRep)	d__Bacteria;p__Firmicutes_A;c__Clostridia;o__Lachnospirales;f__Anaerotignaceae;g__Anaerotignum;s__	removed (GTDB)
G225_IV_bin_29	Fish	this study (metagenome, 2020)	MAGs in this study	73.98	4.14	0	removed (CheckM)	removed (CheckM)	removed (CheckM)	removed (CheckM)	removed (CheckM)	removed (CheckM)	removed (CheckM)	removed (CheckM)	removed (CheckM)	removed (CheckM)
G225_IV_bin_30	Fish	this study (metagenome, 2020)	MAGs in this study	95.3	0.34	0	passed (CheckM)	275	6	Fish	275_1	1	y	passed (CheckM & dRep)	d__Bacteria;p__Firmicutes_A;c__Clostridia;o__Oscillospirales;f__Oscillospiraceae;g__Lawsonibacter;s__	removed (GTDB)
G225_IV_bin_31	Fish	this study (metagenome, 2020)	MAGs in this study	96.64	0.34	100	passed (CheckM)	270	3	Fish	270_1	1	y	passed (CheckM & dRep)	d__Bacteria;p__Firmicutes_A;c__Clostridia;o__Oscillospirales;f__Oscillospiraceae;g__;s__	removed (GTDB)
G225_IV_bin_32	Fish	this study (metagenome, 2020)	MAGs in this study	88.81	2.75	20	passed (CheckM)	308	3	Fish	308_1	1	y	passed (CheckM & dRep)	d__Bacteria;p__Firmicutes_A;c__Clostridia;o__Lachnospirales;f__CAG-274;g__JAHALF01;s__	removed (GTDB)
G225_IV_bin_33	Fish	this study (metagenome, 2020)	MAGs in this study	87.23	0	0	passed (CheckM)	314	5	Fish	314_1	1	y	passed (CheckM & dRep)	d__Bacteria;p__Firmicutes_A;c__Clostridia;o__Lachnospirales;f__Anaerotignaceae;g__Anaerotignum;s__	removed (GTDB)
G225_V_bin_01	Fish	this study (metagenome, 2020)	MAGs in this study	52.32	4.78	100	removed (CheckM)	removed (CheckM)	removed (CheckM)	removed (CheckM)	removed (CheckM)	removed (CheckM)	removed (CheckM)	removed (CheckM)	removed (CheckM)	removed (CheckM)
G225_V_bin_02	Fish	this study (metagenome, 2020)	MAGs in this study	82.91	9.49	72.73	removed (CheckM)	removed (CheckM)	removed (CheckM)	removed (CheckM)	removed (CheckM)	removed (CheckM)	removed (CheckM)	removed (CheckM)	removed (CheckM)	removed (CheckM)
G225_V_bin_03	Fish	this study (metagenome, 2020)	MAGs in this study	27.03	2.32	22.22	removed (CheckM)	removed (CheckM)	removed (CheckM)	removed (CheckM)	removed (CheckM)	removed (CheckM)	removed (CheckM)	removed (CheckM)	removed (CheckM)	removed (CheckM)
G225_V_bin_04	Fish	this study (metagenome, 2020)	MAGs in this study	19.25	0.02	0	removed (CheckM)	removed (CheckM)	removed (CheckM)	removed (CheckM)	removed (CheckM)	removed (CheckM)	removed (CheckM)	removed (CheckM)	removed (CheckM)	removed (CheckM)
G225_V_bin_05	Fish	this study (metagenome, 2020)	MAGs in this study	95.38	3.33	0	passed (CheckM)	239	2	Fish	239_1	1	y	passed (CheckM & dRep)	d__Bacteria;p__Firmicutes;c__Bacilli;o__Erysipelotrichales;f__Erysipelotrichaceae;g__RQZE01;s__	removed (GTDB)
G225_V_bin_06	Fish	this study (metagenome, 2020)	MAGs in this study	62.13	1.01	100	removed (CheckM)	removed (CheckM)	removed (CheckM)	removed (CheckM)	removed (CheckM)	removed (CheckM)	removed (CheckM)	removed (CheckM)	removed (CheckM)	removed (CheckM)
G225_V_bin_08	Fish	this study (metagenome, 2020)	MAGs in this study	95.97	2.01	40	passed (CheckM)	275	6	Fish	275_2	1	y	passed (CheckM & dRep)	d__Bacteria;p__Firmicutes_A;c__Clostridia;o__Oscillospirales;f__Oscillospiraceae;g__Lawsonibacter;s__	removed (GTDB)
G225_V_bin_09	Fish	this study (metagenome, 2020)	MAGs in this study	61.74	1.76	12.5	removed (CheckM)	removed (CheckM)	removed (CheckM)	removed (CheckM)	removed (CheckM)	removed (CheckM)	removed (CheckM)	removed (CheckM)	removed (CheckM)	removed (CheckM)
G225_V_bin_10	Fish	this study (metagenome, 2020)	MAGs in this study	74.45	8.61	3.7	removed (CheckM)	removed (CheckM)	removed (CheckM)	removed (CheckM)	removed (CheckM)	removed (CheckM)	removed (CheckM)	removed (CheckM)	removed (CheckM)	removed (CheckM)
G225_V_bin_11	Fish	this study (metagenome, 2020)	MAGs in this study	89.79	0.49	50	passed (CheckM)	6	3	Fish	6_1	1	y	passed (CheckM & dRep)	d__Bacteria;p__Bacteroidota;c__Bacteroidia;o__Bacteroidales;f__Rikenellaceae;g__JADFUS01;s__	removed (GTDB)
G225_V_bin_12	Fish	this study (metagenome, 2020)	MAGs in this study	85.91	1.68	33.33	passed (CheckM)	241	2	Fish	241_2	1	y	passed (CheckM & dRep)	d__Bacteria;p__Firmicutes_A;c__Clostridia;o__Oscillospirales;f__Acutalibacteraceae;g__SIG603;s__	removed (GTDB)
G225_V_bin_13	Fish	this study (metagenome, 2020)	MAGs in this study	99.06	75.65	94.74	removed (CheckM)	removed (CheckM)	removed (CheckM)	removed (CheckM)	removed (CheckM)	removed (CheckM)	removed (CheckM)	removed (CheckM)	removed (CheckM)	removed (CheckM)
G225_V_bin_14	Fish	this study (metagenome, 2020)	MAGs in this study	88.11	1.08	0	passed (CheckM)	259	8	Fish	259_5	1	y	passed (CheckM & dRep)	d__Bacteria;p__Proteobacteria;c__Alphaproteobacteria;o__RF32;f__;g__;s__	removed (GTDB)
G225_V_bin_15	Fish	this study (metagenome, 2020)	MAGs in this study	73.99	8.06	8.7	removed (CheckM)	removed (CheckM)	removed (CheckM)	removed (CheckM)	removed (CheckM)	removed (CheckM)	removed (CheckM)	removed (CheckM)	removed (CheckM)	removed (CheckM)
G225_V_bin_16	Fish	this study (metagenome, 2020)	MAGs in this study	86.41	0.47	50	passed (CheckM)	252	2	Fish	252_2	1	y	passed (CheckM & dRep)	d__Bacteria;p__Firmicutes_A;c__Clostridia;o__Oscillospirales;f__Acutalibacteraceae;g__SIG603;s__	removed (GTDB)
G225_V_bin_18	Fish	this study (metagenome, 2020)	MAGs in this study	77.88	18.02	70	removed (CheckM)	removed (CheckM)	removed (CheckM)	removed (CheckM)	removed (CheckM)	removed (CheckM)	removed (CheckM)	removed (CheckM)	removed (CheckM)	removed (CheckM)
G225_V_bin_19	Fish	this study (metagenome, 2020)	MAGs in this study	95.3	2.71	57.14	passed (CheckM)	261	1	Fish	261_0	1	y	passed (CheckM & dRep)	d__Bacteria;p__Firmicutes_A;c__Clostridia;o__Oscillospirales;f__Oscillospiraceae;g__;s__	removed (GTDB)
G225_V_bin_20	Fish	this study (metagenome, 2020)	MAGs in this study	94.74	0.48	0	passed (CheckM)	21	9	Fish	21_7	1	y	passed (CheckM & dRep)	d__Bacteria;p__Bacteroidota;c__Bacteroidia;o__Bacteroidales;f__Rikenellaceae;g__Mucinivorans;s__	removed (GTDB)
G225_V_bin_21	Fish	this study (metagenome, 2020)	MAGs in this study	88.93	2.01	33.33	passed (CheckM)	249	2	Fish	249_1	1	y	passed (CheckM & dRep)	d__Bacteria;p__Firmicutes_A;c__Clostridia;o__Oscillospirales;f__Acutalibacteraceae;g__UBA6857;s__	removed (GTDB)
G225_V_bin_22	Fish	this study (metagenome, 2020)	MAGs in this study	99.41	0	0	passed (CheckM)	215	3	Fish	215_1	1	y	passed (CheckM & dRep)	d__Bacteria;p__Desulfobacterota_I;c__Desulfovibrionia;o__Desulfovibrionales;f__Desulfovibrionaceae;g__Nitratidesulfovibrio;s__	removed (GTDB)
G225_V_bin_23	Fish	this study (metagenome, 2020)	MAGs in this study	96.98	2.68	0	passed (CheckM)	254	1	Fish	254_0	1	y	passed (CheckM & dRep)	d__Bacteria;p__Firmicutes_A;c__Clostridia;o__Oscillospirales;f__Acutalibacteraceae;g__SIG603;s__	removed (GTDB)
G225_V_bin_24	Fish	this study (metagenome, 2020)	MAGs in this study	91.8	6.26	54.55	removed (CheckM)	removed (CheckM)	removed (CheckM)	removed (CheckM)	removed (CheckM)	removed (CheckM)	removed (CheckM)	removed (CheckM)	removed (CheckM)	removed (CheckM)
G225_V_bin_25	Fish	this study (metagenome, 2020)	MAGs in this study	88.44	1.36	50	passed (CheckM)	219	2	Fish	219_2	1	y	passed (CheckM & dRep)	d__Bacteria;p__Verrucomicrobiota;c__Verrucomicrobiae;o__Verrucomicrobiales;f__Akkermansiaceae;g__Akkermansia;s__	removed (GTDB)
G225_V_bin_27	Fish	this study (metagenome, 2020)	MAGs in this study	69.28	1.72	40	removed (CheckM)	removed (CheckM)	removed (CheckM)	removed (CheckM)	removed (CheckM)	removed (CheckM)	removed (CheckM)	removed (CheckM)	removed (CheckM)	removed (CheckM)
G226_III_bin_01	Fish	this study (metagenome, 2020)	MAGs in this study	11.8	3.05	72.73	removed (CheckM)	removed (CheckM)	removed (CheckM)	removed (CheckM)	removed (CheckM)	removed (CheckM)	removed (CheckM)	removed (CheckM)	removed (CheckM)	removed (CheckM)
G226_III_bin_02	Fish	this study (metagenome, 2020)	MAGs in this study	37.67	1.34	83.33	removed (CheckM)	removed (CheckM)	removed (CheckM)	removed (CheckM)	removed (CheckM)	removed (CheckM)	removed (CheckM)	removed (CheckM)	removed (CheckM)	removed (CheckM)
G226_III_bin_03	Fish	this study (metagenome, 2020)	MAGs in this study	67.73	3.04	20	removed (CheckM)	removed (CheckM)	removed (CheckM)	removed (CheckM)	removed (CheckM)	removed (CheckM)	removed (CheckM)	removed (CheckM)	removed (CheckM)	removed (CheckM)
G226_III_bin_04	Fish	this study (metagenome, 2020)	MAGs in this study	80.49	14.32	5	removed (CheckM)	removed (CheckM)	removed (CheckM)	removed (CheckM)	removed (CheckM)	removed (CheckM)	removed (CheckM)	removed (CheckM)	removed (CheckM)	removed (CheckM)
G226_III_bin_05	Fish	this study (metagenome, 2020)	MAGs in this study	87.09	3.52	75	passed (CheckM)	318	2	Fish	318_1	1	y	passed (CheckM & dRep)	d__Bacteria;p__Firmicutes_A;c__Clostridia;o__Lachnospirales;f__Anaerotignaceae;g__Anaerotignum;s__	removed (GTDB)
G226_III_bin_06	Fish	this study (metagenome, 2020)	MAGs in this study	96.46	1.98	61.54	passed (CheckM)	264	3	Fish	264_1	1	y	passed (CheckM & dRep)	d__Bacteria;p__Firmicutes_A;c__Clostridia;o__Oscillospirales;f__Oscillospiraceae;g__;s__	removed (GTDB)
G226_III_bin_07	Fish	this study (metagenome, 2020)	MAGs in this study	66.69	25.42	37.31	removed (CheckM)	removed (CheckM)	removed (CheckM)	removed (CheckM)	removed (CheckM)	removed (CheckM)	removed (CheckM)	removed (CheckM)	removed (CheckM)	removed (CheckM)
G226_III_bin_08	Fish	this study (metagenome, 2020)	MAGs in this study	78.33	39.18	92.63	removed (CheckM)	removed (CheckM)	removed (CheckM)	removed (CheckM)	removed (CheckM)	removed (CheckM)	removed (CheckM)	removed (CheckM)	removed (CheckM)	removed (CheckM)
G226_III_bin_09	Fish	this study (metagenome, 2020)	MAGs in this study	59.51	0	0	removed (CheckM)	removed (CheckM)	removed (CheckM)	removed (CheckM)	removed (CheckM)	removed (CheckM)	removed (CheckM)	removed (CheckM)	removed (CheckM)	removed (CheckM)
G226_III_bin_10	Fish	this study (metagenome, 2020)	MAGs in this study	91.5	0.67	100	passed (CheckM)	311	3	Fish	311_2	1	y	passed (CheckM & dRep)	d__Bacteria;p__Firmicutes_A;c__Clostridia;o__Lachnospirales;f__Anaerotignaceae;g__Anaerotignum;s__	removed (GTDB)
G226_III_bin_11	Fish	this study (metagenome, 2020)	MAGs in this study	91.46	2.25	0	passed (CheckM)	233	2	Fish	233_1	1	y	passed (CheckM & dRep)	d__Bacteria;p__Firmicutes;c__Bacilli;o__RF39;f__UBA660;g__;s__	removed (GTDB)
G226_III_bin_12	Fish	this study (metagenome, 2020)	MAGs in this study	88.87	1.34	33.33	passed (CheckM)	310	3	Fish	310_1	1	y	passed (CheckM & dRep)	d__Bacteria;p__Firmicutes_A;c__Clostridia;o__Lachnospirales;f__Anaerotignaceae;g__Anaerotignum;s__	removed (GTDB)
G226_III_bin_13	Fish	this study (metagenome, 2020)	MAGs in this study	32.31	0	0	removed (CheckM)	removed (CheckM)	removed (CheckM)	removed (CheckM)	removed (CheckM)	removed (CheckM)	removed (CheckM)	removed (CheckM)	removed (CheckM)	removed (CheckM)
G226_III_bin_14	Fish	this study (metagenome, 2020)	MAGs in this study	95.08	4.25	100	passed (CheckM)	304	4	Fish	304_3	1	y	passed (CheckM & dRep)	d__Bacteria;p__Firmicutes_A;c__Clostridia;o__Lachnospirales;f__Anaerotignaceae;g__Anaerotignum;s__	removed (GTDB)
G226_III_bin_15	Fish	this study (metagenome, 2020)	MAGs in this study	73.64	0	0	removed (CheckM)	removed (CheckM)	removed (CheckM)	removed (CheckM)	removed (CheckM)	removed (CheckM)	removed (CheckM)	removed (CheckM)	removed (CheckM)	removed (CheckM)
G226_IV_bin_01	Fish	this study (metagenome, 2020)	MAGs in this study	49.89	0.04	100	removed (CheckM)	removed (CheckM)	removed (CheckM)	removed (CheckM)	removed (CheckM)	removed (CheckM)	removed (CheckM)	removed (CheckM)	removed (CheckM)	removed (CheckM)
G226_IV_bin_02	Fish	this study (metagenome, 2020)	MAGs in this study	70.08	21.67	27.27	removed (CheckM)	removed (CheckM)	removed (CheckM)	removed (CheckM)	removed (CheckM)	removed (CheckM)	removed (CheckM)	removed (CheckM)	removed (CheckM)	removed (CheckM)
G226_IV_bin_03	Fish	this study (metagenome, 2020)	MAGs in this study	92.62	12.42	8.82	removed (CheckM)	removed (CheckM)	removed (CheckM)	removed (CheckM)	removed (CheckM)	removed (CheckM)	removed (CheckM)	removed (CheckM)	removed (CheckM)	removed (CheckM)
G226_IV_bin_04	Fish	this study (metagenome, 2020)	MAGs in this study	87.08	14.56	13.51	removed (CheckM)	removed (CheckM)	removed (CheckM)	removed (CheckM)	removed (CheckM)	removed (CheckM)	removed (CheckM)	removed (CheckM)	removed (CheckM)	removed (CheckM)
G226_IV_bin_05	Fish	this study (metagenome, 2020)	MAGs in this study	79.4	1.34	66.67	passed (CheckM)	314	5	Fish	314_2	1	y	passed (CheckM & dRep)	d__Bacteria;p__Firmicutes_A;c__Clostridia;o__Lachnospirales;f__Anaerotignaceae;g__Anaerotignum;s__	removed (GTDB)
G226_IV_bin_06	Fish	this study (metagenome, 2020)	MAGs in this study	92.58	2.25	0	passed (CheckM)	233	2	Fish	233_2	1	y	passed (CheckM & dRep)	d__Bacteria;p__Firmicutes;c__Bacilli;o__RF39;f__UBA660;g__;s__	removed (GTDB)
G226_IV_bin_07	Fish	this study (metagenome, 2020)	MAGs in this study	87.81	3.48	77.78	passed (CheckM)	310	3	Fish	310_2	1	y	passed (CheckM & dRep)	d__Bacteria;p__Firmicutes_A;c__Clostridia;o__Lachnospirales;f__Anaerotignaceae;g__Anaerotignum;s__	removed (GTDB)
G226_IV_bin_08	Fish	this study (metagenome, 2020)	MAGs in this study	52.82	0.02	100	removed (CheckM)	removed (CheckM)	removed (CheckM)	removed (CheckM)	removed (CheckM)	removed (CheckM)	removed (CheckM)	removed (CheckM)	removed (CheckM)	removed (CheckM)
G226_IV_bin_09	Fish	this study (metagenome, 2020)	MAGs in this study	62.98	0.34	0	removed (CheckM)	removed (CheckM)	removed (CheckM)	removed (CheckM)	removed (CheckM)	removed (CheckM)	removed (CheckM)	removed (CheckM)	removed (CheckM)	removed (CheckM)
G226_IV_bin_10	Fish	this study (metagenome, 2020)	MAGs in this study	78.93	2.24	57.14	passed (CheckM)	276	1	Fish	276_0	1	y	passed (CheckM & dRep)	d__Bacteria;p__Firmicutes_A;c__Clostridia;o__Oscillospirales;f__Oscillospiraceae;g__Lawsonibacter;s__	removed (GTDB)
G226_IV_bin_11	Fish	this study (metagenome, 2020)	MAGs in this study	27.98	0	0	removed (CheckM)	removed (CheckM)	removed (CheckM)	removed (CheckM)	removed (CheckM)	removed (CheckM)	removed (CheckM)	removed (CheckM)	removed (CheckM)	removed (CheckM)
G226_IV_bin_12	Fish	this study (metagenome, 2020)	MAGs in this study	91.39	0	0	passed (CheckM)	311	3	Fish	311_3	1	y	passed (CheckM & dRep)	d__Bacteria;p__Firmicutes_A;c__Clostridia;o__Lachnospirales;f__Anaerotignaceae;g__Anaerotignum;s__	removed (GTDB)
G226_IV_bin_13	Fish	this study (metagenome, 2020)	MAGs in this study	94.52	0	0	passed (CheckM)	304	4	Fish	304_4	1	y	passed (CheckM & dRep)	d__Bacteria;p__Firmicutes_A;c__Clostridia;o__Lachnospirales;f__Anaerotignaceae;g__Anaerotignum;s__	removed (GTDB)
G226_V_bin_01	Fish	this study (metagenome, 2020)	MAGs in this study	53.43	0.96	40	removed (CheckM)	removed (CheckM)	removed (CheckM)	removed (CheckM)	removed (CheckM)	removed (CheckM)	removed (CheckM)	removed (CheckM)	removed (CheckM)	removed (CheckM)
G226_V_bin_02	Fish	this study (metagenome, 2020)	MAGs in this study	96.83	2.31	83.33	passed (CheckM)	221	5	Fish	221_3	1	y	passed (CheckM & dRep)	d__Bacteria;p__Firmicutes_A;c__Clostridia;o__Oscillospirales;f__Ruminococcaceae;g__Faecalibacterium;s__	removed (GTDB)
G226_V_bin_04	Fish	this study (metagenome, 2020)	MAGs in this study	48.77	6.96	66.67	removed (CheckM)	removed (CheckM)	removed (CheckM)	removed (CheckM)	removed (CheckM)	removed (CheckM)	removed (CheckM)	removed (CheckM)	removed (CheckM)	removed (CheckM)
G226_V_bin_05	Fish	this study (metagenome, 2020)	MAGs in this study	81.88	7.94	74.42	removed (CheckM)	removed (CheckM)	removed (CheckM)	removed (CheckM)	removed (CheckM)	removed (CheckM)	removed (CheckM)	removed (CheckM)	removed (CheckM)	removed (CheckM)
G226_V_bin_06	Fish	this study (metagenome, 2020)	MAGs in this study	90.34	13.16	19.51	removed (CheckM)	removed (CheckM)	removed (CheckM)	removed (CheckM)	removed (CheckM)	removed (CheckM)	removed (CheckM)	removed (CheckM)	removed (CheckM)	removed (CheckM)
G226_V_bin_07	Fish	this study (metagenome, 2020)	MAGs in this study	95.6	2.85	40	passed (CheckM)	305	5	Fish	305_4	1	y	passed (CheckM & dRep)	d__Bacteria;p__Firmicutes_A;c__Clostridia;o__Lachnospirales;f__Anaerotignaceae;g__Anaerotignum;s__	removed (GTDB)
G226_V_bin_08	Fish	this study (metagenome, 2020)	MAGs in this study	88.85	3.93	0	passed (CheckM)	218	1	Fish	218_0	1	y	passed (CheckM & dRep)	d__Bacteria;p__Verrucomicrobiota;c__Verrucomicrobiae;o__Verrucomicrobiales;f__Akkermansiaceae;g__Akkermansia;s__	removed (GTDB)
G226_V_bin_09	Fish	this study (metagenome, 2020)	MAGs in this study	94.83	4.42	7.69	passed (CheckM)	301	1	Fish	301_0	1	y	passed (CheckM & dRep)	d__Bacteria;p__Firmicutes_A;c__Clostridia;o__Oscillospirales;f__Ruminococcaceae;g__Faecalibacterium;s__	removed (GTDB)
G226_V_bin_10	Fish	this study (metagenome, 2020)	MAGs in this study	77.88	1.12	33.33	passed (CheckM)	13	4	Fish	13_1	1	y	passed (CheckM & dRep)	d__Bacteria;p__Bacteroidota;c__Bacteroidia;o__Bacteroidales;f__Rikenellaceae;g__Mucinivorans;s__	removed (GTDB)
G226_V_bin_11	Fish	this study (metagenome, 2020)	MAGs in this study	85.94	27.3	2.7	removed (CheckM)	removed (CheckM)	removed (CheckM)	removed (CheckM)	removed (CheckM)	removed (CheckM)	removed (CheckM)	removed (CheckM)	removed (CheckM)	removed (CheckM)
G226_V_bin_12	Fish	this study (metagenome, 2020)	MAGs in this study	95.13	2.24	75	passed (CheckM)	262	1	Fish	262_0	1	y	passed (CheckM & dRep)	d__Bacteria;p__Firmicutes_A;c__Clostridia;o__Oscillospirales;f__Oscillospiraceae;g__;s__	removed (GTDB)
G226_V_bin_13	Fish	this study (metagenome, 2020)	MAGs in this study	83.61	3.56	77.78	passed (CheckM)	217	5	Fish	217_4	1	y	passed (CheckM & dRep)	d__Bacteria;p__Verrucomicrobiota;c__Verrucomicrobiae;o__Verrucomicrobiales;f__Akkermansiaceae;g__Akkermansia;s__	removed (GTDB)
G226_V_bin_14	Fish	this study (metagenome, 2020)	MAGs in this study	81.81	2.42	70	passed (CheckM)	5	2	Fish	5_1	1	y	passed (CheckM & dRep)	d__Bacteria;p__Bacteroidota;c__Bacteroidia;o__Bacteroidales;f__CHK158-818;g__;s__	removed (GTDB)
G226_V_bin_15	Fish	this study (metagenome, 2020)	MAGs in this study	93.3	0.48	100	passed (CheckM)	20	8	Fish	20_1	1	y	passed (CheckM & dRep)	d__Bacteria;p__Bacteroidota;c__Bacteroidia;o__Bacteroidales;f__Rikenellaceae;g__Mucinivorans;s__	removed (GTDB)
G226_V_bin_16	Fish	this study (metagenome, 2020)	MAGs in this study	99.52	0	0	passed (CheckM)	12	5	Fish	12_1	1	y	passed (CheckM & dRep)	d__Bacteria;p__Bacteroidota;c__Bacteroidia;o__Bacteroidales;f__Rikenellaceae;g__DSM-108975;s__	removed (GTDB)
G226_V_bin_17	Fish	this study (metagenome, 2020)	MAGs in this study	60.59	2.37	37.5	removed (CheckM)	removed (CheckM)	removed (CheckM)	removed (CheckM)	removed (CheckM)	removed (CheckM)	removed (CheckM)	removed (CheckM)	removed (CheckM)	removed (CheckM)
G226_V_bin_19	Fish	this study (metagenome, 2020)	MAGs in this study	13.62	0	0	removed (CheckM)	removed (CheckM)	removed (CheckM)	removed (CheckM)	removed (CheckM)	removed (CheckM)	removed (CheckM)	removed (CheckM)	removed (CheckM)	removed (CheckM)
G226_V_bin_20	Fish	this study (metagenome, 2020)	MAGs in this study	98.33	1.44	33.33	passed (CheckM)	7	4	Fish	7_1	1	y	passed (CheckM & dRep)	d__Bacteria;p__Bacteroidota;c__Bacteroidia;o__Bacteroidales;f__Rikenellaceae;g__;s__	removed (GTDB)
G226_V_bin_21	Fish	this study (metagenome, 2020)	MAGs in this study	74.23	2.37	0	removed (CheckM)	removed (CheckM)	removed (CheckM)	removed (CheckM)	removed (CheckM)	removed (CheckM)	removed (CheckM)	removed (CheckM)	removed (CheckM)	removed (CheckM)
G226_V_bin_22	Fish	this study (metagenome, 2020)	MAGs in this study	95.18	2.91	66.67	passed (CheckM)	226	2	Fish	226_1	1	y	passed (CheckM & dRep)	d__Bacteria;p__Firmicutes_A;c__Clostridia;o__Oscillospirales;f__Oscillospiraceae;g__Lawsonibacter;s__	removed (GTDB)
G226_V_bin_23	Fish	this study (metagenome, 2020)	MAGs in this study	81.12	1.69	0	passed (CheckM)	316	1	Fish	316_0	1	y	passed (CheckM & dRep)	d__Bacteria;p__Firmicutes;c__Bacilli;o__RF39;f__UBA660;g__Onthocola_B;s__	removed (GTDB)
G226_V_bin_27	Fish	this study (metagenome, 2020)	MAGs in this study	98.11	8.49	9.09	removed (CheckM)	removed (CheckM)	removed (CheckM)	removed (CheckM)	removed (CheckM)	removed (CheckM)	removed (CheckM)	removed (CheckM)	removed (CheckM)	removed (CheckM)
G226_V_bin_28	Fish	this study (metagenome, 2020)	MAGs in this study	95.16	1.22	25	passed (CheckM)	10	3	Fish	10_1	1	y	passed (CheckM & dRep)	d__Bacteria;p__Bacteroidota;c__Bacteroidia;o__Bacteroidales;f__Rikenellaceae;g__JADFUS01;s__	removed (GTDB)
G226_V_bin_29	Fish	this study (metagenome, 2020)	MAGs in this study	97.61	0	0	passed (CheckM)	21	9	Fish	21_1	1	y	passed (CheckM & dRep)	d__Bacteria;p__Bacteroidota;c__Bacteroidia;o__Bacteroidales;f__Rikenellaceae;g__Mucinivorans;s__	removed (GTDB)
G226_V_bin_30	Fish	this study (metagenome, 2020)	MAGs in this study	89.47	35.6	44.44	removed (CheckM)	removed (CheckM)	removed (CheckM)	removed (CheckM)	removed (CheckM)	removed (CheckM)	removed (CheckM)	removed (CheckM)	removed (CheckM)	removed (CheckM)
G226_V_bin_31	Fish	this study (metagenome, 2020)	MAGs in this study	91.78	0.08	50	passed (CheckM)	241	2	Fish	241_1	1	y	passed (CheckM & dRep)	d__Bacteria;p__Firmicutes_A;c__Clostridia;o__Oscillospirales;f__Acutalibacteraceae;g__SIG603;s__	removed (GTDB)
G226_V_bin_32	Fish	this study (metagenome, 2020)	MAGs in this study	93.69	2.14	20	passed (CheckM)	223	1	Fish	223_0	1	y	passed (CheckM & dRep)	d__Bacteria;p__Firmicutes_A;c__Clostridia;o__Oscillospirales;f__Butyricicoccaceae;g__Butyricicoccus;s__	removed (GTDB)
G226_V_bin_33	Fish	this study (metagenome, 2020)	MAGs in this study	73.28	13.24	50	removed (CheckM)	removed (CheckM)	removed (CheckM)	removed (CheckM)	removed (CheckM)	removed (CheckM)	removed (CheckM)	removed (CheckM)	removed (CheckM)	removed (CheckM)
G226_V_bin_34	Fish	this study (metagenome, 2020)	MAGs in this study	80.59	2.71	16.67	passed (CheckM)	247	3	Fish	247_1	1	y	passed (CheckM & dRep)	d__Bacteria;p__Firmicutes_A;c__Clostridia;o__Oscillospirales;f__Butyricicoccaceae;g__;s__	removed (GTDB)
G226_V_bin_35	Fish	this study (metagenome, 2020)	MAGs in this study	71.06	2.15	33.33	removed (CheckM)	removed (CheckM)	removed (CheckM)	removed (CheckM)	removed (CheckM)	removed (CheckM)	removed (CheckM)	removed (CheckM)	removed (CheckM)	removed (CheckM)
G226_V_bin_37	Fish	this study (metagenome, 2020)	MAGs in this study	89	21.61	80	removed (CheckM)	removed (CheckM)	removed (CheckM)	removed (CheckM)	removed (CheckM)	removed (CheckM)	removed (CheckM)	removed (CheckM)	removed (CheckM)	removed (CheckM)
G228_III_bin_01	Fish	this study (metagenome, 2020)	MAGs in this study	53.52	2.18	75	removed (CheckM)	removed (CheckM)	removed (CheckM)	removed (CheckM)	removed (CheckM)	removed (CheckM)	removed (CheckM)	removed (CheckM)	removed (CheckM)	removed (CheckM)
G228_III_bin_02	Fish	this study (metagenome, 2020)	MAGs in this study	93.4	23.08	31.82	removed (CheckM)	removed (CheckM)	removed (CheckM)	removed (CheckM)	removed (CheckM)	removed (CheckM)	removed (CheckM)	removed (CheckM)	removed (CheckM)	removed (CheckM)
G228_III_bin_03	Fish	this study (metagenome, 2020)	MAGs in this study	51.61	1.75	28.57	removed (CheckM)	removed (CheckM)	removed (CheckM)	removed (CheckM)	removed (CheckM)	removed (CheckM)	removed (CheckM)	removed (CheckM)	removed (CheckM)	removed (CheckM)
G228_III_bin_04	Fish	this study (metagenome, 2020)	MAGs in this study	39.09	0	0	removed (CheckM)	removed (CheckM)	removed (CheckM)	removed (CheckM)	removed (CheckM)	removed (CheckM)	removed (CheckM)	removed (CheckM)	removed (CheckM)	removed (CheckM)
G228_III_bin_05	Fish	this study (metagenome, 2020)	MAGs in this study	97.32	0	0	passed (CheckM)	321	2	Fish	321_1	1	y	passed (CheckM & dRep)	d__Bacteria;p__Firmicutes_A;c__Clostridia;o__Oscillospirales;f__Ruminococcaceae;g__UBA866;s__	removed (GTDB)
G228_III_bin_06	Fish	this study (metagenome, 2020)	MAGs in this study	57.74	1.19	12.5	removed (CheckM)	removed (CheckM)	removed (CheckM)	removed (CheckM)	removed (CheckM)	removed (CheckM)	removed (CheckM)	removed (CheckM)	removed (CheckM)	removed (CheckM)
G228_III_bin_07	Fish	this study (metagenome, 2020)	MAGs in this study	89.15	1.23	66.67	passed (CheckM)	274	5	Fish	274_1	1	y	passed (CheckM & dRep)	d__Bacteria;p__Firmicutes_A;c__Clostridia;o__Oscillospirales;f__Oscillospiraceae;g__;s__	removed (GTDB)
G228_III_bin_08	Fish	this study (metagenome, 2020)	MAGs in this study	96.98	0	0	passed (CheckM)	263	4	Fish	263_1	1	y	passed (CheckM & dRep)	d__Bacteria;p__Firmicutes_A;c__Clostridia;o__Oscillospirales;f__Oscillospiraceae;g__;s__	removed (GTDB)
G228_III_bin_09	Fish	this study (metagenome, 2020)	MAGs in this study	71.74	0.67	100	removed (CheckM)	removed (CheckM)	removed (CheckM)	removed (CheckM)	removed (CheckM)	removed (CheckM)	removed (CheckM)	removed (CheckM)	removed (CheckM)	removed (CheckM)
G228_III_bin_10	Fish	this study (metagenome, 2020)	MAGs in this study	34.43	0	0	removed (CheckM)	removed (CheckM)	removed (CheckM)	removed (CheckM)	removed (CheckM)	removed (CheckM)	removed (CheckM)	removed (CheckM)	removed (CheckM)	removed (CheckM)
G228_III_bin_11	Fish	this study (metagenome, 2020)	MAGs in this study	90.79	1.16	50	passed (CheckM)	269	1	Fish	269_0	1	y	passed (CheckM & dRep)	d__Bacteria;p__Firmicutes_A;c__Clostridia;o__Oscillospirales;f__Oscillospiraceae;g__Lawsonibacter;s__	removed (GTDB)
G228_III_bin_12	Fish	this study (metagenome, 2020)	MAGs in this study	74.51	2.49	0	removed (CheckM)	removed (CheckM)	removed (CheckM)	removed (CheckM)	removed (CheckM)	removed (CheckM)	removed (CheckM)	removed (CheckM)	removed (CheckM)	removed (CheckM)
G228_III_bin_13	Fish	this study (metagenome, 2020)	MAGs in this study	94.63	0.34	0	passed (CheckM)	275	6	Fish	275_3	1	y	passed (CheckM & dRep)	d__Bacteria;p__Firmicutes_A;c__Clostridia;o__Oscillospirales;f__Oscillospiraceae;g__Lawsonibacter;s__	removed (GTDB)
G228_III_bin_14	Fish	this study (metagenome, 2020)	MAGs in this study	93.88	3.13	83.33	passed (CheckM)	272	1	Fish	272_0	1	y	passed (CheckM & dRep)	d__Bacteria;p__Firmicutes_A;c__Clostridia;o__Oscillospirales;f__Oscillospiraceae;g__;s__	removed (GTDB)
G228_III_bin_15	Fish	this study (metagenome, 2020)	MAGs in this study	94.18	2.27	66.67	passed (CheckM)	271	2	Fish	271_1	1	y	passed (CheckM & dRep)	d__Bacteria;p__Firmicutes_A;c__Clostridia;o__Oscillospirales;f__Oscillospiraceae;g__Lawsonibacter;s__	removed (GTDB)
G228_III_bin_16	Fish	this study (metagenome, 2020)	MAGs in this study	86.71	4.59	44.44	passed (CheckM)	286	1	Fish	286_0	1	y	passed (CheckM & dRep)	d__Bacteria;p__Firmicutes_A;c__Clostridia;o__Lachnospirales;f__Lachnospiraceae;g__Faecalimonas;s__	removed (GTDB)
G228_IV_bin_01	Fish	this study (metagenome, 2020)	MAGs in this study	87.14	17.32	2.08	removed (CheckM)	removed (CheckM)	removed (CheckM)	removed (CheckM)	removed (CheckM)	removed (CheckM)	removed (CheckM)	removed (CheckM)	removed (CheckM)	removed (CheckM)
G228_IV_bin_02	Fish	this study (metagenome, 2020)	MAGs in this study	92.04	0	0	passed (CheckM)	318	2	Fish	318_2	1	y	passed (CheckM & dRep)	d__Bacteria;p__Firmicutes_A;c__Clostridia;o__Lachnospirales;f__Anaerotignaceae;g__Anaerotignum;s__	removed (GTDB)
G228_IV_bin_03	Fish	this study (metagenome, 2020)	MAGs in this study	94.83	17.02	16.13	removed (CheckM)	removed (CheckM)	removed (CheckM)	removed (CheckM)	removed (CheckM)	removed (CheckM)	removed (CheckM)	removed (CheckM)	removed (CheckM)	removed (CheckM)
G228_IV_bin_04	Fish	this study (metagenome, 2020)	MAGs in this study	86.97	12.36	0	removed (CheckM)	removed (CheckM)	removed (CheckM)	removed (CheckM)	removed (CheckM)	removed (CheckM)	removed (CheckM)	removed (CheckM)	removed (CheckM)	removed (CheckM)
G228_IV_bin_05	Fish	this study (metagenome, 2020)	MAGs in this study	4.7	0	0	removed (CheckM)	removed (CheckM)	removed (CheckM)	removed (CheckM)	removed (CheckM)	removed (CheckM)	removed (CheckM)	removed (CheckM)	removed (CheckM)	removed (CheckM)
G228_IV_bin_06	Fish	this study (metagenome, 2020)	MAGs in this study	66.29	5.06	0	removed (CheckM)	removed (CheckM)	removed (CheckM)	removed (CheckM)	removed (CheckM)	removed (CheckM)	removed (CheckM)	removed (CheckM)	removed (CheckM)	removed (CheckM)
G228_IV_bin_07	Fish	this study (metagenome, 2020)	MAGs in this study	73.03	1.68	75	removed (CheckM)	removed (CheckM)	removed (CheckM)	removed (CheckM)	removed (CheckM)	removed (CheckM)	removed (CheckM)	removed (CheckM)	removed (CheckM)	removed (CheckM)
G228_IV_bin_08	Fish	this study (metagenome, 2020)	MAGs in this study	69.39	1.01	100	removed (CheckM)	removed (CheckM)	removed (CheckM)	removed (CheckM)	removed (CheckM)	removed (CheckM)	removed (CheckM)	removed (CheckM)	removed (CheckM)	removed (CheckM)
G228_IV_bin_09	Fish	this study (metagenome, 2020)	MAGs in this study	96.98	0	0	passed (CheckM)	263	4	Fish	263_2	1	y	passed (CheckM & dRep)	d__Bacteria;p__Firmicutes_A;c__Clostridia;o__Oscillospirales;f__Oscillospiraceae;g__;s__	removed (GTDB)
G228_IV_bin_10	Fish	this study (metagenome, 2020)	MAGs in this study	83.91	4.42	17.39	passed (CheckM)	322	3	Fish	322_1	1	y	passed (CheckM & dRep)	d__Bacteria;p__Firmicutes_A;c__Clostridia;o__Oscillospirales;f__Ruminococcaceae;g__UBA866;s__	removed (GTDB)
G228_IV_bin_11	Fish	this study (metagenome, 2020)	MAGs in this study	72.35	1.72	22.22	removed (CheckM)	removed (CheckM)	removed (CheckM)	removed (CheckM)	removed (CheckM)	removed (CheckM)	removed (CheckM)	removed (CheckM)	removed (CheckM)	removed (CheckM)
G228_IV_bin_12	Fish	this study (metagenome, 2020)	MAGs in this study	95.64	0.76	80	passed (CheckM)	278	1	Fish	278_0	1	y	passed (CheckM & dRep)	d__Bacteria;p__Firmicutes_A;c__Clostridia;o__Oscillospirales;f__Oscillospiraceae;g__Lawsonibacter;s__	removed (GTDB)
G228_IV_bin_13	Fish	this study (metagenome, 2020)	MAGs in this study	93.85	0.34	0	passed (CheckM)	317	3	Fish	317_1	1	y	passed (CheckM & dRep)	d__Bacteria;p__Firmicutes_A;c__Clostridia;o__Lachnospirales;f__Anaerotignaceae;g__Anaerotignum;s__	removed (GTDB)
G228_IV_bin_14	Fish	this study (metagenome, 2020)	MAGs in this study	44.24	0.84	50	removed (CheckM)	removed (CheckM)	removed (CheckM)	removed (CheckM)	removed (CheckM)	removed (CheckM)	removed (CheckM)	removed (CheckM)	removed (CheckM)	removed (CheckM)
G228_IV_bin_15	Fish	this study (metagenome, 2020)	MAGs in this study	100	1.65	0	passed (CheckM)	211	2	Fish	211_1	1	y	passed (CheckM & dRep)	d__Bacteria;p__Spirochaetota;c__Brachyspirae;o__Brachyspirales;f__Brachyspiraceae;g__;s__	removed (GTDB)
G228_IV_bin_16	Fish	this study (metagenome, 2020)	MAGs in this study	37.74	0.94	100	removed (CheckM)	removed (CheckM)	removed (CheckM)	removed (CheckM)	removed (CheckM)	removed (CheckM)	removed (CheckM)	removed (CheckM)	removed (CheckM)	removed (CheckM)
G228_IV_bin_17	Fish	this study (metagenome, 2020)	MAGs in this study	72.31	0.22	0	removed (CheckM)	removed (CheckM)	removed (CheckM)	removed (CheckM)	removed (CheckM)	removed (CheckM)	removed (CheckM)	removed (CheckM)	removed (CheckM)	removed (CheckM)
G228_IV_bin_18	Fish	this study (metagenome, 2020)	MAGs in this study	43.74	0.17	100	removed (CheckM)	removed (CheckM)	removed (CheckM)	removed (CheckM)	removed (CheckM)	removed (CheckM)	removed (CheckM)	removed (CheckM)	removed (CheckM)	removed (CheckM)
G228_IV_bin_19	Fish	this study (metagenome, 2020)	MAGs in this study	88.59	35.27	26.37	removed (CheckM)	removed (CheckM)	removed (CheckM)	removed (CheckM)	removed (CheckM)	removed (CheckM)	removed (CheckM)	removed (CheckM)	removed (CheckM)	removed (CheckM)
G228_IV_bin_20	Fish	this study (metagenome, 2020)	MAGs in this study	92.62	1.01	100	passed (CheckM)	274	5	Fish	274_2	1	y	passed (CheckM & dRep)	d__Bacteria;p__Firmicutes_A;c__Clostridia;o__Oscillospirales;f__Oscillospiraceae;g__;s__	removed (GTDB)
G228_IV_bin_21	Fish	this study (metagenome, 2020)	MAGs in this study	38.68	0	0	removed (CheckM)	removed (CheckM)	removed (CheckM)	removed (CheckM)	removed (CheckM)	removed (CheckM)	removed (CheckM)	removed (CheckM)	removed (CheckM)	removed (CheckM)
G228_IV_bin_22	Fish	this study (metagenome, 2020)	MAGs in this study	93.26	0.16	0	passed (CheckM)	232	4	Fish	232_2	1	y	passed (CheckM & dRep)	d__Bacteria;p__Firmicutes;c__Bacilli;o__RF39;f__UBA660;g__Onthocola_B;s__	removed (GTDB)
G228_IV_bin_23	Fish	this study (metagenome, 2020)	MAGs in this study	93.74	1.36	75	passed (CheckM)	270	3	Fish	270_2	1	y	passed (CheckM & dRep)	d__Bacteria;p__Firmicutes_A;c__Clostridia;o__Oscillospirales;f__Oscillospiraceae;g__;s__	removed (GTDB)
G228_IV_bin_24	Fish	this study (metagenome, 2020)	MAGs in this study	96.64	0	0	passed (CheckM)	275	6	Fish	275_4	1	y	passed (CheckM & dRep)	d__Bacteria;p__Firmicutes_A;c__Clostridia;o__Oscillospirales;f__Oscillospiraceae;g__;s__	removed (GTDB)
G228_IV_bin_25	Fish	this study (metagenome, 2020)	MAGs in this study	16.88	0	0	removed (CheckM)	removed (CheckM)	removed (CheckM)	removed (CheckM)	removed (CheckM)	removed (CheckM)	removed (CheckM)	removed (CheckM)	removed (CheckM)	removed (CheckM)
G228_IV_bin_26	Fish	this study (metagenome, 2020)	MAGs in this study	97.32	0	0	passed (CheckM)	321	2	Fish	321_2	1	y	passed (CheckM & dRep)	d__Bacteria;p__Firmicutes_A;c__Clostridia;o__Oscillospirales;f__Ruminococcaceae;g__UBA866;s__	removed (GTDB)
G228_V_bin_02	Fish	this study (metagenome, 2020)	MAGs in this study	92.18	2.49	20	passed (CheckM)	217	5	Fish	217_1	1	y	passed (CheckM & dRep)	d__Bacteria;p__Verrucomicrobiota;c__Verrucomicrobiae;o__Verrucomicrobiales;f__Akkermansiaceae;g__Akkermansia;s__	removed (GTDB)
G228_V_bin_03	Fish	this study (metagenome, 2020)	MAGs in this study	93.57	7.42	29.55	removed (CheckM)	removed (CheckM)	removed (CheckM)	removed (CheckM)	removed (CheckM)	removed (CheckM)	removed (CheckM)	removed (CheckM)	removed (CheckM)	removed (CheckM)
G228_V_bin_04	Fish	this study (metagenome, 2020)	MAGs in this study	83.08	7.83	86.49	removed (CheckM)	removed (CheckM)	removed (CheckM)	removed (CheckM)	removed (CheckM)	removed (CheckM)	removed (CheckM)	removed (CheckM)	removed (CheckM)	removed (CheckM)
G228_V_bin_05	Fish	this study (metagenome, 2020)	MAGs in this study	87.96	13.7	44.44	removed (CheckM)	removed (CheckM)	removed (CheckM)	removed (CheckM)	removed (CheckM)	removed (CheckM)	removed (CheckM)	removed (CheckM)	removed (CheckM)	removed (CheckM)
G228_V_bin_06	Fish	this study (metagenome, 2020)	MAGs in this study	93.82	10.67	0	removed (CheckM)	removed (CheckM)	removed (CheckM)	removed (CheckM)	removed (CheckM)	removed (CheckM)	removed (CheckM)	removed (CheckM)	removed (CheckM)	removed (CheckM)
G228_V_bin_07	Fish	this study (metagenome, 2020)	MAGs in this study	72.43	2.09	100	removed (CheckM)	removed (CheckM)	removed (CheckM)	removed (CheckM)	removed (CheckM)	removed (CheckM)	removed (CheckM)	removed (CheckM)	removed (CheckM)	removed (CheckM)
G228_V_bin_09	Fish	this study (metagenome, 2020)	MAGs in this study	91.23	16.91	0	removed (CheckM)	removed (CheckM)	removed (CheckM)	removed (CheckM)	removed (CheckM)	removed (CheckM)	removed (CheckM)	removed (CheckM)	removed (CheckM)	removed (CheckM)
G228_V_bin_10	Fish	this study (metagenome, 2020)	MAGs in this study	91.51	3.3	50	passed (CheckM)	230	3	Fish	230_3	1	y	passed (CheckM & dRep)	d__Bacteria;p__Firmicutes;c__Bacilli;o__Erysipelotrichales;f__Coprobacillaceae;g__;s__	removed (GTDB)
G228_V_bin_11	Fish	this study (metagenome, 2020)	MAGs in this study	93.26	6.6	16.67	removed (CheckM)	removed (CheckM)	removed (CheckM)	removed (CheckM)	removed (CheckM)	removed (CheckM)	removed (CheckM)	removed (CheckM)	removed (CheckM)	removed (CheckM)
G228_V_bin_12	Fish	this study (metagenome, 2020)	MAGs in this study	88.8	47.07	44.44	removed (CheckM)	removed (CheckM)	removed (CheckM)	removed (CheckM)	removed (CheckM)	removed (CheckM)	removed (CheckM)	removed (CheckM)	removed (CheckM)	removed (CheckM)
G228_V_bin_13	Fish	this study (metagenome, 2020)	MAGs in this study	95.81	2.14	55.56	passed (CheckM)	15	2	Fish	15_1	1	y	passed (CheckM & dRep)	d__Bacteria;p__Bacteroidota;c__Bacteroidia;o__Bacteroidales;f__Rikenellaceae;g__CAJGBR01;s__	removed (GTDB)
G228_V_bin_14	Fish	this study (metagenome, 2020)	MAGs in this study	95.24	11.33	0	removed (CheckM)	removed (CheckM)	removed (CheckM)	removed (CheckM)	removed (CheckM)	removed (CheckM)	removed (CheckM)	removed (CheckM)	removed (CheckM)	removed (CheckM)
G228_V_bin_15	Fish	this study (metagenome, 2020)	MAGs in this study	43.99	0.63	0	removed (CheckM)	removed (CheckM)	removed (CheckM)	removed (CheckM)	removed (CheckM)	removed (CheckM)	removed (CheckM)	removed (CheckM)	removed (CheckM)	removed (CheckM)
G228_V_bin_16	Fish	this study (metagenome, 2020)	MAGs in this study	85.46	2.9	50	passed (CheckM)	296	6	Fish	296_1	1	y	passed (CheckM & dRep)	d__Bacteria;p__Firmicutes_A;c__Clostridia;o__Christensenellales;f__;g__;s__	removed (GTDB)
G228_V_bin_17	Fish	this study (metagenome, 2020)	MAGs in this study	80.73	3.39	14.29	passed (CheckM)	284	1	Fish	284_0	1	y	passed (CheckM & dRep)	d__Bacteria;p__Firmicutes_A;c__Clostridia;o__Lachnospirales;f__Lachnospiraceae;g__;s__	removed (GTDB)
G228_V_bin_18	Fish	this study (metagenome, 2020)	MAGs in this study	94.5	0.08	100	passed (CheckM)	249	2	Fish	249_2	1	y	passed (CheckM & dRep)	d__Bacteria;p__Firmicutes_A;c__Clostridia;o__Oscillospirales;f__Acutalibacteraceae;g__UBA6857;s__	removed (GTDB)
G228_V_bin_19	Fish	this study (metagenome, 2020)	MAGs in this study	70.98	1.63	20	removed (CheckM)	removed (CheckM)	removed (CheckM)	removed (CheckM)	removed (CheckM)	removed (CheckM)	removed (CheckM)	removed (CheckM)	removed (CheckM)	removed (CheckM)
G228_V_bin_20	Fish	this study (metagenome, 2020)	MAGs in this study	65.85	1.8	63.64	removed (CheckM)	removed (CheckM)	removed (CheckM)	removed (CheckM)	removed (CheckM)	removed (CheckM)	removed (CheckM)	removed (CheckM)	removed (CheckM)	removed (CheckM)
G228_V_bin_21	Fish	this study (metagenome, 2020)	MAGs in this study	100	0.79	0	passed (CheckM)	216	1	Fish	216_0	1	y	passed (CheckM & dRep)	d__Bacteria;p__Desulfobacterota_I;c__Desulfovibrionia;o__Desulfovibrionales;f__Desulfovibrionaceae;g__Nitratidesulfovibrio;s__	removed (GTDB)
G228_V_bin_23	Fish	this study (metagenome, 2020)	MAGs in this study	23.08	0	0	removed (CheckM)	removed (CheckM)	removed (CheckM)	removed (CheckM)	removed (CheckM)	removed (CheckM)	removed (CheckM)	removed (CheckM)	removed (CheckM)	removed (CheckM)
G228_V_bin_24	Fish	this study (metagenome, 2020)	MAGs in this study	93.1	8.46	73.33	removed (CheckM)	removed (CheckM)	removed (CheckM)	removed (CheckM)	removed (CheckM)	removed (CheckM)	removed (CheckM)	removed (CheckM)	removed (CheckM)	removed (CheckM)
G228_V_bin_27	Fish	this study (metagenome, 2020)	MAGs in this study	97.61	0.48	0	passed (CheckM)	21	9	Fish	21_2	1	y	passed (CheckM & dRep)	d__Bacteria;p__Bacteroidota;c__Bacteroidia;o__Bacteroidales;f__Rikenellaceae;g__Mucinivorans;s__	removed (GTDB)
G228_V_bin_28	Fish	this study (metagenome, 2020)	MAGs in this study	98.28	8.46	73.33	removed (CheckM)	removed (CheckM)	removed (CheckM)	removed (CheckM)	removed (CheckM)	removed (CheckM)	removed (CheckM)	removed (CheckM)	removed (CheckM)	removed (CheckM)
G228_V_bin_29	Fish	this study (metagenome, 2020)	MAGs in this study	70.93	1.46	50	removed (CheckM)	removed (CheckM)	removed (CheckM)	removed (CheckM)	removed (CheckM)	removed (CheckM)	removed (CheckM)	removed (CheckM)	removed (CheckM)	removed (CheckM)
G228_V_bin_31	Fish	this study (metagenome, 2020)	MAGs in this study	95.27	0	0	passed (CheckM)	242	10	Fish	242_5	1	y	passed (CheckM & dRep)	d__Bacteria;p__Verrucomicrobiota;c__Verrucomicrobiae;o__Opitutales;f__CAG-312;g__;s__	removed (GTDB)
G228_V_bin_32	Fish	this study (metagenome, 2020)	MAGs in this study	96.04	1.6	0	passed (CheckM)	243	1	Fish	243_0	1	y	passed (CheckM & dRep)	d__Bacteria;p__Desulfobacterota_I;c__Desulfovibrionia;o__Desulfovibrionales;f__Desulfovibrionaceae;g__Mailhella;s__	removed (GTDB)
G228_V_bin_33	Fish	this study (metagenome, 2020)	MAGs in this study	59.59	4.36	0	removed (CheckM)	removed (CheckM)	removed (CheckM)	removed (CheckM)	removed (CheckM)	removed (CheckM)	removed (CheckM)	removed (CheckM)	removed (CheckM)	removed (CheckM)
G228_V_bin_34	Fish	this study (metagenome, 2020)	MAGs in this study	88.15	2.32	100	passed (CheckM)	305	5	Fish	305_1	1	y	passed (CheckM & dRep)	d__Bacteria;p__Firmicutes_A;c__Clostridia;o__Lachnospirales;f__Anaerotignaceae;g__Anaerotignum;s__	removed (GTDB)
G228_V_bin_35	Fish	this study (metagenome, 2020)	MAGs in this study	85.07	2.71	33.33	passed (CheckM)	3	3	Fish	3_1	1	y	passed (CheckM & dRep)	d__Bacteria;p__Bacteroidota;c__Bacteroidia;o__Bacteroidales;f__Paludibacteraceae;g__Aphodosoma;s__	removed (GTDB)
G228_V_bin_36	Fish	this study (metagenome, 2020)	MAGs in this study	85.99	10.6	57.14	removed (CheckM)	removed (CheckM)	removed (CheckM)	removed (CheckM)	removed (CheckM)	removed (CheckM)	removed (CheckM)	removed (CheckM)	removed (CheckM)	removed (CheckM)
G228_V_bin_37	Fish	this study (metagenome, 2020)	MAGs in this study	96.77	0	0	passed (CheckM)	259	8	Fish	259_1	1	y	passed (CheckM & dRep)	d__Bacteria;p__Proteobacteria;c__Alphaproteobacteria;o__RF32;f__;g__;s__	removed (GTDB)
G228_V_bin_38	Fish	this study (metagenome, 2020)	MAGs in this study	76.84	1.53	0	passed (CheckM)	324	1	Fish	324_0	1	y	passed (CheckM & dRep)	d__Bacteria;p__Firmicutes_B;c__Dehalobacteriia;o__UBA4068;f__UBA5755;g__;s__	removed (GTDB)
G228_V_bin_39	Fish	this study (metagenome, 2020)	MAGs in this study	98.57	1.43	66.67	passed (CheckM)	11	2	Fish	11_1	1	y	passed (CheckM & dRep)	d__Bacteria;p__Bacteroidota;c__Bacteroidia;o__Bacteroidales;f__Rikenellaceae;g__JADFUS01;s__	removed (GTDB)
G228_V_bin_40	Fish	this study (metagenome, 2020)	MAGs in this study	99.52	1.2	33.33	passed (CheckM)	12	5	Fish	12_5	1	y	passed (CheckM & dRep)	d__Bacteria;p__Bacteroidota;c__Bacteroidia;o__Bacteroidales;f__Rikenellaceae;g__DSM-108975;s__	removed (GTDB)
G228_V_bin_41	Fish	this study (metagenome, 2020)	MAGs in this study	73.06	1.92	33.33	removed (CheckM)	removed (CheckM)	removed (CheckM)	removed (CheckM)	removed (CheckM)	removed (CheckM)	removed (CheckM)	removed (CheckM)	removed (CheckM)	removed (CheckM)
G233_III_bin_01	Fish	this study (metagenome, 2020)	MAGs in this study	97.14	16.91	38.78	removed (CheckM)	removed (CheckM)	removed (CheckM)	removed (CheckM)	removed (CheckM)	removed (CheckM)	removed (CheckM)	removed (CheckM)	removed (CheckM)	removed (CheckM)
G233_III_bin_02	Fish	this study (metagenome, 2020)	MAGs in this study	50.03	7.6	33.33	removed (CheckM)	removed (CheckM)	removed (CheckM)	removed (CheckM)	removed (CheckM)	removed (CheckM)	removed (CheckM)	removed (CheckM)	removed (CheckM)	removed (CheckM)
G233_III_bin_03	Fish	this study (metagenome, 2020)	MAGs in this study	44.66	12.29	31.25	removed (CheckM)	removed (CheckM)	removed (CheckM)	removed (CheckM)	removed (CheckM)	removed (CheckM)	removed (CheckM)	removed (CheckM)	removed (CheckM)	removed (CheckM)
G233_III_bin_04	Fish	this study (metagenome, 2020)	MAGs in this study	99.06	0	0	passed (CheckM)	230	3	Fish	230_1	1	y	passed (CheckM & dRep)	d__Bacteria;p__Firmicutes;c__Bacilli;o__Erysipelotrichales;f__Coprobacillaceae;g__;s__	removed (GTDB)
G233_III_bin_05	Fish	this study (metagenome, 2020)	MAGs in this study	92.39	0	0	passed (CheckM)	258	2	Fish	258_1	1	y	passed (CheckM & dRep)	d__Bacteria;p__Firmicutes_A;c__Clostridia;o__Oscillospirales;f__Oscillospiraceae;g__;s__	removed (GTDB)
G233_III_bin_06	Fish	this study (metagenome, 2020)	MAGs in this study	96.98	0	0	passed (CheckM)	294	5	Fish	294_2	1	y	passed (CheckM & dRep)	d__Bacteria;p__Firmicutes_A;c__Clostridia;o__Oscillospirales;f__Ruminococcaceae;g__Angelakisella;s__	removed (GTDB)
G233_III_bin_07	Fish	this study (metagenome, 2020)	MAGs in this study	90.49	1.34	0	passed (CheckM)	310	3	Fish	310_3	1	y	passed (CheckM & dRep)	d__Bacteria;p__Firmicutes_A;c__Clostridia;o__Lachnospirales;f__Anaerotignaceae;g__Anaerotignum;s__	removed (GTDB)
G233_III_bin_08	Fish	this study (metagenome, 2020)	MAGs in this study	96.31	3.47	75	passed (CheckM)	265	1	Fish	265_0	1	y	passed (CheckM & dRep)	d__Bacteria;p__Firmicutes_A;c__Clostridia;o__Oscillospirales;f__Oscillospiraceae;g__;s__	removed (GTDB)
G233_III_bin_09	Fish	this study (metagenome, 2020)	MAGs in this study	39.13	2.39	22.22	removed (CheckM)	removed (CheckM)	removed (CheckM)	removed (CheckM)	removed (CheckM)	removed (CheckM)	removed (CheckM)	removed (CheckM)	removed (CheckM)	removed (CheckM)
G233_III_bin_10	Fish	this study (metagenome, 2020)	MAGs in this study	91.59	1.34	50	passed (CheckM)	323	1	Fish	323_0	1	y	passed (CheckM & dRep)	d__Bacteria;p__Firmicutes_A;c__Clostridia;o__Oscillospirales;f__Ruminococcaceae;g__UBA866;s__	removed (GTDB)
G233_III_bin_11	Fish	this study (metagenome, 2020)	MAGs in this study	95.3	0.34	0	passed (CheckM)	275	6	Fish	275_5	1	y	passed (CheckM & dRep)	d__Bacteria;p__Firmicutes_A;c__Clostridia;o__Oscillospirales;f__Oscillospiraceae;g__;s__	removed (GTDB)
G233_III_bin_12	Fish	this study (metagenome, 2020)	MAGs in this study	53.24	0	0	removed (CheckM)	removed (CheckM)	removed (CheckM)	removed (CheckM)	removed (CheckM)	removed (CheckM)	removed (CheckM)	removed (CheckM)	removed (CheckM)	removed (CheckM)
G233_III_bin_13	Fish	this study (metagenome, 2020)	MAGs in this study	94.63	0.34	0	passed (CheckM)	268	2	Fish	268_1	1	y	passed (CheckM & dRep)	d__Bacteria;p__Firmicutes_A;c__Clostridia;o__Oscillospirales;f__Oscillospiraceae;g__;s__	removed (GTDB)
G233_III_bin_14	Fish	this study (metagenome, 2020)	MAGs in this study	92.89	11.38	97.14	removed (CheckM)	removed (CheckM)	removed (CheckM)	removed (CheckM)	removed (CheckM)	removed (CheckM)	removed (CheckM)	removed (CheckM)	removed (CheckM)	removed (CheckM)
G233_III_bin_15	Fish	this study (metagenome, 2020)	MAGs in this study	82.21	63.61	35.21	removed (CheckM)	removed (CheckM)	removed (CheckM)	removed (CheckM)	removed (CheckM)	removed (CheckM)	removed (CheckM)	removed (CheckM)	removed (CheckM)	removed (CheckM)
G233_III_bin_16	Fish	this study (metagenome, 2020)	MAGs in this study	95.64	0.13	0	passed (CheckM)	273	2	Fish	273_1	1	y	passed (CheckM & dRep)	d__Bacteria;p__Firmicutes_A;c__Clostridia;o__Oscillospirales;f__Oscillospiraceae;g__;s__	removed (GTDB)
G233_III_bin_17	Fish	this study (metagenome, 2020)	MAGs in this study	80.98	1.34	100	passed (CheckM)	314	5	Fish	314_3	1	y	passed (CheckM & dRep)	d__Bacteria;p__Firmicutes_A;c__Clostridia;o__Lachnospirales;f__Anaerotignaceae;g__Anaerotignum;s__	removed (GTDB)
G233_III_bin_18	Fish	this study (metagenome, 2020)	MAGs in this study	92.17	1.48	66.67	passed (CheckM)	306	3	Fish	306_1	1	y	passed (CheckM & dRep)	d__Bacteria;p__Firmicutes_A;c__Clostridia;o__Lachnospirales;f__CAG-274;g__JAHALF01;s__	removed (GTDB)
G233_III_bin_19	Fish	this study (metagenome, 2020)	MAGs in this study	94.04	3.69	14.29	passed (CheckM)	263	4	Fish	263_3	1	y	passed (CheckM & dRep)	d__Bacteria;p__Firmicutes_A;c__Clostridia;o__Oscillospirales;f__Oscillospiraceae;g__;s__	removed (GTDB)
G233_III_bin_20	Fish	this study (metagenome, 2020)	MAGs in this study	63.42	0	0	removed (CheckM)	removed (CheckM)	removed (CheckM)	removed (CheckM)	removed (CheckM)	removed (CheckM)	removed (CheckM)	removed (CheckM)	removed (CheckM)	removed (CheckM)
G233_IV_bin_01	Fish	this study (metagenome, 2020)	MAGs in this study	97.65	0.67	0	passed (CheckM)	294	5	Fish	294_5	1	y	passed (CheckM & dRep)	d__Bacteria;p__Firmicutes_A;c__Clostridia;o__Oscillospirales;f__Ruminococcaceae;g__Angelakisella;s__	removed (GTDB)
G233_IV_bin_02	Fish	this study (metagenome, 2020)	MAGs in this study	92.04	13.98	6.9	removed (CheckM)	removed (CheckM)	removed (CheckM)	removed (CheckM)	removed (CheckM)	removed (CheckM)	removed (CheckM)	removed (CheckM)	removed (CheckM)	removed (CheckM)
G233_IV_bin_03	Fish	this study (metagenome, 2020)	MAGs in this study	28.86	3.46	81.82	removed (CheckM)	removed (CheckM)	removed (CheckM)	removed (CheckM)	removed (CheckM)	removed (CheckM)	removed (CheckM)	removed (CheckM)	removed (CheckM)	removed (CheckM)
G233_IV_bin_04	Fish	this study (metagenome, 2020)	MAGs in this study	87.72	12.87	4.35	removed (CheckM)	removed (CheckM)	removed (CheckM)	removed (CheckM)	removed (CheckM)	removed (CheckM)	removed (CheckM)	removed (CheckM)	removed (CheckM)	removed (CheckM)
G233_IV_bin_05	Fish	this study (metagenome, 2020)	MAGs in this study	71.35	16.85	0	removed (CheckM)	removed (CheckM)	removed (CheckM)	removed (CheckM)	removed (CheckM)	removed (CheckM)	removed (CheckM)	removed (CheckM)	removed (CheckM)	removed (CheckM)
G233_IV_bin_06	Fish	this study (metagenome, 2020)	MAGs in this study	96.8	0.85	0	passed (CheckM)	211	2	Fish	211_2	1	y	passed (CheckM & dRep)	d__Bacteria;p__Spirochaetota;c__Brachyspirae;o__Brachyspirales;f__Brachyspiraceae;g__;s__	removed (GTDB)
G233_IV_bin_07	Fish	this study (metagenome, 2020)	MAGs in this study	54.88	7.86	66.67	removed (CheckM)	removed (CheckM)	removed (CheckM)	removed (CheckM)	removed (CheckM)	removed (CheckM)	removed (CheckM)	removed (CheckM)	removed (CheckM)	removed (CheckM)
G233_IV_bin_08	Fish	this study (metagenome, 2020)	MAGs in this study	91.28	0	0	passed (CheckM)	258	2	Fish	258_2	1	y	passed (CheckM & dRep)	d__Bacteria;p__Firmicutes_A;c__Clostridia;o__Oscillospirales;f__Oscillospiraceae;g__;s__	removed (GTDB)
G233_IV_bin_09	Fish	this study (metagenome, 2020)	MAGs in this study	88.59	1.01	100	passed (CheckM)	271	2	Fish	271_2	1	y	passed (CheckM & dRep)	d__Bacteria;p__Firmicutes_A;c__Clostridia;o__Oscillospirales;f__Oscillospiraceae;g__Lawsonibacter;s__	removed (GTDB)
G233_IV_bin_10	Fish	this study (metagenome, 2020)	MAGs in this study	90.35	0.52	66.67	passed (CheckM)	273	2	Fish	273_2	1	y	passed (CheckM & dRep)	d__Bacteria;p__Firmicutes_A;c__Clostridia;o__Oscillospirales;f__Oscillospiraceae;g__;s__	removed (GTDB)
G233_IV_bin_11	Fish	this study (metagenome, 2020)	MAGs in this study	89.53	1.98	42.86	passed (CheckM)	266	1	Fish	266_0	1	y	passed (CheckM & dRep)	d__Bacteria;p__Firmicutes_A;c__Clostridia;o__Oscillospirales;f__Oscillospiraceae;g__;s__	removed (GTDB)
G233_IV_bin_12	Fish	this study (metagenome, 2020)	MAGs in this study	60.4	9.08	0	removed (CheckM)	removed (CheckM)	removed (CheckM)	removed (CheckM)	removed (CheckM)	removed (CheckM)	removed (CheckM)	removed (CheckM)	removed (CheckM)	removed (CheckM)
G233_IV_bin_13	Fish	this study (metagenome, 2020)	MAGs in this study	64.99	0	0	removed (CheckM)	removed (CheckM)	removed (CheckM)	removed (CheckM)	removed (CheckM)	removed (CheckM)	removed (CheckM)	removed (CheckM)	removed (CheckM)	removed (CheckM)
G233_IV_bin_14	Fish	this study (metagenome, 2020)	MAGs in this study	42.48	1.68	0	removed (CheckM)	removed (CheckM)	removed (CheckM)	removed (CheckM)	removed (CheckM)	removed (CheckM)	removed (CheckM)	removed (CheckM)	removed (CheckM)	removed (CheckM)
G233_IV_bin_15	Fish	this study (metagenome, 2020)	MAGs in this study	88.47	0.67	0	passed (CheckM)	306	3	Fish	306_2	1	y	passed (CheckM & dRep)	d__Bacteria;p__Firmicutes_A;c__Clostridia;o__Lachnospirales;f__CAG-274;g__JAHALF01;s__	removed (GTDB)
G233_IV_bin_16	Fish	this study (metagenome, 2020)	MAGs in this study	94.48	11.11	66.67	removed (CheckM)	removed (CheckM)	removed (CheckM)	removed (CheckM)	removed (CheckM)	removed (CheckM)	removed (CheckM)	removed (CheckM)	removed (CheckM)	removed (CheckM)
G233_IV_bin_17	Fish	this study (metagenome, 2020)	MAGs in this study	86.82	39.37	54.17	removed (CheckM)	removed (CheckM)	removed (CheckM)	removed (CheckM)	removed (CheckM)	removed (CheckM)	removed (CheckM)	removed (CheckM)	removed (CheckM)	removed (CheckM)
G233_IV_bin_18	Fish	this study (metagenome, 2020)	MAGs in this study	54.59	0.1	80	removed (CheckM)	removed (CheckM)	removed (CheckM)	removed (CheckM)	removed (CheckM)	removed (CheckM)	removed (CheckM)	removed (CheckM)	removed (CheckM)	removed (CheckM)
G233_IV_bin_19	Fish	this study (metagenome, 2020)	MAGs in this study	89.26	1.05	50	passed (CheckM)	246	2	Fish	246_2	1	y	passed (CheckM & dRep)	d__Bacteria;p__Firmicutes_A;c__Clostridia;o__Oscillospirales;f__Butyricicoccaceae;g__;s__	removed (GTDB)
G233_IV_bin_20	Fish	this study (metagenome, 2020)	MAGs in this study	96.43	0.67	0	passed (CheckM)	263	4	Fish	263_4	1	y	passed (CheckM & dRep)	d__Bacteria;p__Firmicutes_A;c__Clostridia;o__Oscillospirales;f__Oscillospiraceae;g__;s__	removed (GTDB)
G233_IV_bin_21	Fish	this study (metagenome, 2020)	MAGs in this study	77.1	0.47	50	passed (CheckM)	256	1	Fish	256_0	1	y	passed (CheckM & dRep)	d__Bacteria;p__Firmicutes_A;c__Clostridia;o__Oscillospirales;f__Oscillospiraceae;g__Intestinimonas;s__	removed (GTDB)
G233_IV_bin_22	Fish	this study (metagenome, 2020)	MAGs in this study	88.2	28.49	85.92	removed (CheckM)	removed (CheckM)	removed (CheckM)	removed (CheckM)	removed (CheckM)	removed (CheckM)	removed (CheckM)	removed (CheckM)	removed (CheckM)	removed (CheckM)
G233_IV_bin_23	Fish	this study (metagenome, 2020)	MAGs in this study	89.21	2.35	0	passed (CheckM)	268	2	Fish	268_2	1	y	passed (CheckM & dRep)	d__Bacteria;p__Firmicutes_A;c__Clostridia;o__Oscillospirales;f__Oscillospiraceae;g__;s__	removed (GTDB)
G233_IV_bin_24	Fish	this study (metagenome, 2020)	MAGs in this study	93.6	4.59	75	passed (CheckM)	267	2	Fish	267_1	1	y	passed (CheckM & dRep)	d__Bacteria;p__Firmicutes_A;c__Clostridia;o__Oscillospirales;f__Oscillospiraceae;g__;s__	removed (GTDB)
G233_IV_bin_25	Fish	this study (metagenome, 2020)	MAGs in this study	87.74	2.02	50	passed (CheckM)	230	3	Fish	230_2	1	y	passed (CheckM & dRep)	d__Bacteria;p__Firmicutes;c__Bacilli;o__Erysipelotrichales;f__Coprobacillaceae;g__;s__	removed (GTDB)
G233_IV_bin_26	Fish	this study (metagenome, 2020)	MAGs in this study	85.21	6.37	25	removed (CheckM)	removed (CheckM)	removed (CheckM)	removed (CheckM)	removed (CheckM)	removed (CheckM)	removed (CheckM)	removed (CheckM)	removed (CheckM)	removed (CheckM)
G233_IV_bin_27	Fish	this study (metagenome, 2020)	MAGs in this study	89.11	0.65	0	passed (CheckM)	285	2	Fish	285_1	1	y	passed (CheckM & dRep)	d__Bacteria;p__Firmicutes_A;c__Clostridia;o__Lachnospirales;f__Lachnospiraceae;g__Faecalimonas;s__	removed (GTDB)
G233_IV_bin_28	Fish	this study (metagenome, 2020)	MAGs in this study	93.74	0.34	100	passed (CheckM)	277	1	Fish	277_0	1	y	passed (CheckM & dRep)	d__Bacteria;p__Firmicutes_A;c__Clostridia;o__Oscillospirales;f__Oscillospiraceae;g__;s__	removed (GTDB)
G233_IV_bin_29	Fish	this study (metagenome, 2020)	MAGs in this study	87.92	1.34	100	passed (CheckM)	314	5	Fish	314_4	1	y	passed (CheckM & dRep)	d__Bacteria;p__Firmicutes_A;c__Clostridia;o__Lachnospirales;f__Anaerotignaceae;g__Anaerotignum;s__	removed (GTDB)
G233_V_bin_01	Fish	this study (metagenome, 2020)	MAGs in this study	97.96	3.19	66.67	passed (CheckM)	221	5	Fish	221_4	1	y	passed (CheckM & dRep)	d__Bacteria;p__Firmicutes_A;c__Clostridia;o__Oscillospirales;f__Ruminococcaceae;g__Faecalibacterium;s__	removed (GTDB)
G233_V_bin_02	Fish	this study (metagenome, 2020)	MAGs in this study	85.63	3.56	33.33	passed (CheckM)	292	1	Fish	292_0	1	y	passed (CheckM & dRep)	d__Bacteria;p__Firmicutes_A;c__Clostridia;o__Lachnospirales;f__Lachnospiraceae;g__Faecalimonas;s__	removed (GTDB)
G233_V_bin_03	Fish	this study (metagenome, 2020)	MAGs in this study	98.11	22.96	2.27	removed (CheckM)	removed (CheckM)	removed (CheckM)	removed (CheckM)	removed (CheckM)	removed (CheckM)	removed (CheckM)	removed (CheckM)	removed (CheckM)	removed (CheckM)
G233_V_bin_05	Fish	this study (metagenome, 2020)	MAGs in this study	85.3	2.85	0	passed (CheckM)	285	2	Fish	285_2	1	y	passed (CheckM & dRep)	d__Bacteria;p__Firmicutes_A;c__Clostridia;o__Lachnospirales;f__Lachnospiraceae;g__Faecalimonas;s__	removed (GTDB)
G233_V_bin_06	Fish	this study (metagenome, 2020)	MAGs in this study	96.31	3.15	57.14	passed (CheckM)	300	4	Fish	300_3	1	y	passed (CheckM & dRep)	d__Bacteria;p__Firmicutes_A;c__Clostridia;o__Oscillospirales;f__Ruminococcaceae;g__Massilimaliae;s__	removed (GTDB)
G233_V_bin_07	Fish	this study (metagenome, 2020)	MAGs in this study	95.62	1.36	100	passed (CheckM)	222	1	Fish	222_0	1	y	passed (CheckM & dRep)	d__Bacteria;p__Firmicutes_A;c__Clostridia;o__Oscillospirales;f__Ruminococcaceae;g__Faecalibacterium;s__	removed (GTDB)
G233_V_bin_08	Fish	this study (metagenome, 2020)	MAGs in this study	68	13.33	21.43	removed (CheckM)	removed (CheckM)	removed (CheckM)	removed (CheckM)	removed (CheckM)	removed (CheckM)	removed (CheckM)	removed (CheckM)	removed (CheckM)	removed (CheckM)
G233_V_bin_09	Fish	this study (metagenome, 2020)	MAGs in this study	96.77	0	0	passed (CheckM)	259	8	Fish	259_4	1	y	passed (CheckM & dRep)	d__Bacteria;p__Proteobacteria;c__Alphaproteobacteria;o__RF32;f__;g__;s__	removed (GTDB)
G233_V_bin_10	Fish	this study (metagenome, 2020)	MAGs in this study	92.95	0.67	100	passed (CheckM)	305	5	Fish	305_5	1	y	passed (CheckM & dRep)	d__Bacteria;p__Firmicutes_A;c__Clostridia;o__Lachnospirales;f__Anaerotignaceae;g__Anaerotignum;s__	removed (GTDB)
G233_V_bin_12	Fish	this study (metagenome, 2020)	MAGs in this study	46.01	5.1	50	removed (CheckM)	removed (CheckM)	removed (CheckM)	removed (CheckM)	removed (CheckM)	removed (CheckM)	removed (CheckM)	removed (CheckM)	removed (CheckM)	removed (CheckM)
G233_V_bin_13	Fish	this study (metagenome, 2020)	MAGs in this study	84.97	0.96	28.57	passed (CheckM)	294	5	Fish	294_3	1	y	passed (CheckM & dRep)	d__Bacteria;p__Firmicutes_A;c__Clostridia;o__Oscillospirales;f__Ruminococcaceae;g__Angelakisella;s__	removed (GTDB)
G233_V_bin_14	Fish	this study (metagenome, 2020)	MAGs in this study	78.75	0.38	66.67	passed (CheckM)	226	2	Fish	226_2	1	y	passed (CheckM & dRep)	d__Bacteria;p__Firmicutes_A;c__Clostridia;o__Oscillospirales;f__Oscillospiraceae;g__Lawsonibacter;s__	removed (GTDB)
G233_V_bin_15	Fish	this study (metagenome, 2020)	MAGs in this study	88.12	1.34	50	passed (CheckM)	250	5	Fish	250_4	1	y	passed (CheckM & dRep)	d__Bacteria;p__Firmicutes_A;c__Clostridia;o__Oscillospirales;f__Acutalibacteraceae;g__UBA6857;s__	removed (GTDB)
G233_V_bin_16	Fish	this study (metagenome, 2020)	MAGs in this study	78.81	1.17	33.33	passed (CheckM)	293	1	Fish	293_0	1	y	passed (CheckM & dRep)	d__Bacteria;p__Firmicutes_A;c__Clostridia;o__Lachnospirales;f__Lachnospiraceae;g__;s__	removed (GTDB)
G233_V_bin_19	Fish	this study (metagenome, 2020)	MAGs in this study	93.47	4.97	42.31	passed (CheckM)	247	3	Fish	247_2	1	y	passed (CheckM & dRep)	d__Bacteria;p__Firmicutes_A;c__Clostridia;o__Oscillospirales;f__Butyricicoccaceae;g__;s__	removed (GTDB)
G233_V_bin_20	Fish	this study (metagenome, 2020)	MAGs in this study	93.78	0.24	0	passed (CheckM)	13	4	Fish	13_4	1	y	passed (CheckM & dRep)	d__Bacteria;p__Bacteroidota;c__Bacteroidia;o__Bacteroidales;f__Rikenellaceae;g__Mucinivorans;s__	removed (GTDB)
G233_V_bin_21	Fish	this study (metagenome, 2020)	MAGs in this study	99.52	0	0	passed (CheckM)	12	5	Fish	12_2	1	y	passed (CheckM & dRep)	d__Bacteria;p__Bacteroidota;c__Bacteroidia;o__Bacteroidales;f__Rikenellaceae;g__DSM-108975;s__	removed (GTDB)
G233_V_bin_22	Fish	this study (metagenome, 2020)	MAGs in this study	98.49	0.38	50	passed (CheckM)	5	2	Fish	5_2	1	y	passed (CheckM & dRep)	d__Bacteria;p__Bacteroidota;c__Bacteroidia;o__Bacteroidales;f__CHK158-818;g__;s__	removed (GTDB)
G233_V_bin_23	Fish	this study (metagenome, 2020)	MAGs in this study	63.56	0.97	66.67	removed (CheckM)	removed (CheckM)	removed (CheckM)	removed (CheckM)	removed (CheckM)	removed (CheckM)	removed (CheckM)	removed (CheckM)	removed (CheckM)	removed (CheckM)
G233_V_bin_25	Fish	this study (metagenome, 2020)	MAGs in this study	80.04	3.02	100	passed (CheckM)	227	1	Fish	227_0	1	y	passed (CheckM & dRep)	d__Bacteria;p__Firmicutes_A;c__Clostridia;o__Oscillospirales;f__Oscillospiraceae;g__HGM12998;s__	removed (GTDB)
G233_V_bin_26	Fish	this study (metagenome, 2020)	MAGs in this study	99.04	0	0	passed (CheckM)	15	2	Fish	15_2	1	y	passed (CheckM & dRep)	d__Bacteria;p__Bacteroidota;c__Bacteroidia;o__Bacteroidales;f__Rikenellaceae;g__CAJGBR01;s__	removed (GTDB)
G233_V_bin_27	Fish	this study (metagenome, 2020)	MAGs in this study	96.46	0.51	50	passed (CheckM)	229	2	Fish	229_1	1	y	passed (CheckM & dRep)	d__Bacteria;p__Firmicutes;c__Bacilli;o__Erysipelotrichales;f__Coprobacillaceae;g__;s__	removed (GTDB)
G233_V_bin_29	Fish	this study (metagenome, 2020)	MAGs in this study	85.16	4.21	33.33	passed (CheckM)	11	2	Fish	11_2	1	y	passed (CheckM & dRep)	d__Bacteria;p__Bacteroidota;c__Bacteroidia;o__Bacteroidales;f__Rikenellaceae;g__JADFUS01;s__	removed (GTDB)
G233_V_bin_30	Fish	this study (metagenome, 2020)	MAGs in this study	97.13	0	0	passed (CheckM)	20	8	Fish	20_2	1	y	passed (CheckM & dRep)	d__Bacteria;p__Bacteroidota;c__Bacteroidia;o__Bacteroidales;f__Rikenellaceae;g__Mucinivorans;s__	removed (GTDB)
G233_V_bin_31	Fish	this study (metagenome, 2020)	MAGs in this study	95.27	0	0	passed (CheckM)	242	10	Fish	242_1	1	y	passed (CheckM & dRep)	d__Bacteria;p__Verrucomicrobiota;c__Verrucomicrobiae;o__Opitutales;f__CAG-312;g__;s__	removed (GTDB)
G233_V_bin_32	Fish	this study (metagenome, 2020)	MAGs in this study	98.09	1.05	0	passed (CheckM)	7	4	Fish	7_2	1	y	passed (CheckM & dRep)	d__Bacteria;p__Bacteroidota;c__Bacteroidia;o__Bacteroidales;f__Rikenellaceae;g__;s__	removed (GTDB)
G233_V_bin_33	Fish	this study (metagenome, 2020)	MAGs in this study	96.64	4.59	44.44	passed (CheckM)	224	1	Fish	224_0	1	y	passed (CheckM & dRep)	d__Bacteria;p__Firmicutes_A;c__Clostridia;o__Oscillospirales;f__Oscillospiraceae;g__;s__	removed (GTDB)
G233_V_bin_34	Fish	this study (metagenome, 2020)	MAGs in this study	85.97	3.63	63.64	passed (CheckM)	299	1	Fish	299_0	1	y	passed (CheckM & dRep)	d__Bacteria;p__Firmicutes_B;c__Dehalobacteriia;o__UBA4068;f__UBA5755;g__;s__	removed (GTDB)
G233_V_bin_35	Fish	this study (metagenome, 2020)	MAGs in this study	13.92	1.27	0	removed (CheckM)	removed (CheckM)	removed (CheckM)	removed (CheckM)	removed (CheckM)	removed (CheckM)	removed (CheckM)	removed (CheckM)	removed (CheckM)	removed (CheckM)
G234_III_bin_01	Fish	this study (metagenome, 2020)	MAGs in this study	83.61	2.13	83.33	passed (CheckM)	322	3	Fish	322_3	1	y	passed (CheckM & dRep)	d__Bacteria;p__Firmicutes_A;c__Clostridia;o__Oscillospirales;f__Ruminococcaceae;g__UBA866;s__	removed (GTDB)
G234_III_bin_02	Fish	this study (metagenome, 2020)	MAGs in this study	83.46	15.06	41.38	removed (CheckM)	removed (CheckM)	removed (CheckM)	removed (CheckM)	removed (CheckM)	removed (CheckM)	removed (CheckM)	removed (CheckM)	removed (CheckM)	removed (CheckM)
G234_III_bin_03	Fish	this study (metagenome, 2020)	MAGs in this study	96.64	4.09	35.71	passed (CheckM)	264	3	Fish	264_2	1	y	passed (CheckM & dRep)	d__Bacteria;p__Firmicutes_A;c__Clostridia;o__Oscillospirales;f__Oscillospiraceae;g__;s__	removed (GTDB)
G234_III_bin_04	Fish	this study (metagenome, 2020)	MAGs in this study	85.56	21.03	29.79	removed (CheckM)	removed (CheckM)	removed (CheckM)	removed (CheckM)	removed (CheckM)	removed (CheckM)	removed (CheckM)	removed (CheckM)	removed (CheckM)	removed (CheckM)
G234_III_bin_05	Fish	this study (metagenome, 2020)	MAGs in this study	39.82	0	0	removed (CheckM)	removed (CheckM)	removed (CheckM)	removed (CheckM)	removed (CheckM)	removed (CheckM)	removed (CheckM)	removed (CheckM)	removed (CheckM)	removed (CheckM)
G234_III_bin_06	Fish	this study (metagenome, 2020)	MAGs in this study	78.09	3.6	28.57	passed (CheckM)	327	1	Fish	327_0	1	y	passed (CheckM & dRep)	d__Bacteria;p__Fusobacteriota;c__Fusobacteriia;o__Fusobacteriales;f__Fusobacteriaceae;g__Ilyobacter;s__	removed (GTDB)
G234_III_bin_07	Fish	this study (metagenome, 2020)	MAGs in this study	95.64	2.01	50	passed (CheckM)	267	2	Fish	267_2	1	y	passed (CheckM & dRep)	d__Bacteria;p__Firmicutes_A;c__Clostridia;o__Oscillospirales;f__Oscillospiraceae;g__;s__	removed (GTDB)
G234_III_bin_08	Fish	this study (metagenome, 2020)	MAGs in this study	72.97	16.15	68.89	removed (CheckM)	removed (CheckM)	removed (CheckM)	removed (CheckM)	removed (CheckM)	removed (CheckM)	removed (CheckM)	removed (CheckM)	removed (CheckM)	removed (CheckM)
G234_III_bin_09	Fish	this study (metagenome, 2020)	MAGs in this study	25.95	1.95	50	removed (CheckM)	removed (CheckM)	removed (CheckM)	removed (CheckM)	removed (CheckM)	removed (CheckM)	removed (CheckM)	removed (CheckM)	removed (CheckM)	removed (CheckM)
G234_III_bin_11	Fish	this study (metagenome, 2020)	MAGs in this study	97.32	0	0	passed (CheckM)	274	5	Fish	274_3	1	y	passed (CheckM & dRep)	d__Bacteria;p__Firmicutes_A;c__Clostridia;o__Oscillospirales;f__Oscillospiraceae;g__;s__	removed (GTDB)
G234_III_bin_12	Fish	this study (metagenome, 2020)	MAGs in this study	91.5	0	0	passed (CheckM)	308	3	Fish	308_2	1	y	passed (CheckM & dRep)	d__Bacteria;p__Firmicutes_A;c__Clostridia;o__Lachnospirales;f__CAG-274;g__JAHALF01;s__	removed (GTDB)
G234_III_bin_13	Fish	this study (metagenome, 2020)	MAGs in this study	87.08	2.25	0	passed (CheckM)	234	2	Fish	234_1	1	y	passed (CheckM & dRep)	d__Bacteria;p__Firmicutes;c__Bacilli;o__RF39;f__UBA660;g__;s__	removed (GTDB)
G234_IV_bin_01	Fish	this study (metagenome, 2020)	MAGs in this study	99.06	0	0	passed (CheckM)	231	1	Fish	231_0	1	y	passed (CheckM & dRep)	d__Bacteria;p__Firmicutes;c__Bacilli;o__Erysipelotrichales;f__Coprobacillaceae;g__;s__	removed (GTDB)
G234_IV_bin_02	Fish	this study (metagenome, 2020)	MAGs in this study	49.41	0.92	33.33	removed (CheckM)	removed (CheckM)	removed (CheckM)	removed (CheckM)	removed (CheckM)	removed (CheckM)	removed (CheckM)	removed (CheckM)	removed (CheckM)	removed (CheckM)
G234_IV_bin_03	Fish	this study (metagenome, 2020)	MAGs in this study	18.96	0	0	removed (CheckM)	removed (CheckM)	removed (CheckM)	removed (CheckM)	removed (CheckM)	removed (CheckM)	removed (CheckM)	removed (CheckM)	removed (CheckM)	removed (CheckM)
G234_IV_bin_04	Fish	this study (metagenome, 2020)	MAGs in this study	97.32	0.67	100	passed (CheckM)	274	5	Fish	274_5	1	y	passed (CheckM & dRep)	d__Bacteria;p__Firmicutes_A;c__Clostridia;o__Oscillospirales;f__Oscillospiraceae;g__;s__	removed (GTDB)
G234_IV_bin_05	Fish	this study (metagenome, 2020)	MAGs in this study	80.66	0.69	100	passed (CheckM)	264	3	Fish	264_3	1	y	passed (CheckM & dRep)	d__Bacteria;p__Firmicutes_A;c__Clostridia;o__Oscillospirales;f__Oscillospiraceae;g__;s__	removed (GTDB)
G234_IV_bin_06	Fish	this study (metagenome, 2020)	MAGs in this study	66.6	14.6	32.35	removed (CheckM)	removed (CheckM)	removed (CheckM)	removed (CheckM)	removed (CheckM)	removed (CheckM)	removed (CheckM)	removed (CheckM)	removed (CheckM)	removed (CheckM)
G234_IV_bin_07	Fish	this study (metagenome, 2020)	MAGs in this study	84.48	37.93	40	removed (CheckM)	removed (CheckM)	removed (CheckM)	removed (CheckM)	removed (CheckM)	removed (CheckM)	removed (CheckM)	removed (CheckM)	removed (CheckM)	removed (CheckM)
G234_IV_bin_08	Fish	this study (metagenome, 2020)	MAGs in this study	45.58	1.01	75	removed (CheckM)	removed (CheckM)	removed (CheckM)	removed (CheckM)	removed (CheckM)	removed (CheckM)	removed (CheckM)	removed (CheckM)	removed (CheckM)	removed (CheckM)
G234_IV_bin_09	Fish	this study (metagenome, 2020)	MAGs in this study	90.1	0.36	0	passed (CheckM)	303	1	Fish	303_0	1	y	passed (CheckM & dRep)	d__Bacteria;p__Firmicutes_A;c__Clostridia;o__Christensenellales;f__CAG-552;g__;s__	removed (GTDB)
G234_IV_bin_10	Fish	this study (metagenome, 2020)	MAGs in this study	89.4	0	0	passed (CheckM)	312	1	Fish	312_0	1	y	passed (CheckM & dRep)	d__Bacteria;p__Firmicutes_A;c__Clostridia;o__Lachnospirales;f__Anaerotignaceae;g__Anaerotignum;s__	removed (GTDB)
G234_IV_bin_11	Fish	this study (metagenome, 2020)	MAGs in this study	85.14	24.72	85.19	removed (CheckM)	removed (CheckM)	removed (CheckM)	removed (CheckM)	removed (CheckM)	removed (CheckM)	removed (CheckM)	removed (CheckM)	removed (CheckM)	removed (CheckM)
G234_IV_bin_12	Fish	this study (metagenome, 2020)	MAGs in this study	91.5	0	0	passed (CheckM)	308	3	Fish	308_3	1	y	passed (CheckM & dRep)	d__Bacteria;p__Firmicutes_A;c__Clostridia;o__Lachnospirales;f__CAG-274;g__JAHALF01;s__	removed (GTDB)
G234_IV_bin_13	Fish	this study (metagenome, 2020)	MAGs in this study	87.92	0.67	0	passed (CheckM)	245	1	Fish	245_0	1	y	passed (CheckM & dRep)	d__Bacteria;p__Firmicutes_A;c__Clostridia;o__Oscillospirales;f__Butyricicoccaceae;g__;s__	removed (GTDB)
G234_IV_bin_14	Fish	this study (metagenome, 2020)	MAGs in this study	86.8	0.13	0	passed (CheckM)	270	3	Fish	270_3	1	y	passed (CheckM & dRep)	d__Bacteria;p__Firmicutes_A;c__Clostridia;o__Oscillospirales;f__Oscillospiraceae;g__;s__	removed (GTDB)
G234_IV_bin_15	Fish	this study (metagenome, 2020)	MAGs in this study	75.19	36.13	9.8	removed (CheckM)	removed (CheckM)	removed (CheckM)	removed (CheckM)	removed (CheckM)	removed (CheckM)	removed (CheckM)	removed (CheckM)	removed (CheckM)	removed (CheckM)
G234_IV_bin_16	Fish	this study (metagenome, 2020)	MAGs in this study	76.24	12.42	10	removed (CheckM)	removed (CheckM)	removed (CheckM)	removed (CheckM)	removed (CheckM)	removed (CheckM)	removed (CheckM)	removed (CheckM)	removed (CheckM)	removed (CheckM)
G234_IV_bin_17	Fish	this study (metagenome, 2020)	MAGs in this study	93.85	2.3	60	passed (CheckM)	314	5	Fish	314_5	1	y	passed (CheckM & dRep)	d__Bacteria;p__Firmicutes_A;c__Clostridia;o__Lachnospirales;f__Anaerotignaceae;g__Anaerotignum;s__	removed (GTDB)
G234_IV_bin_18	Fish	this study (metagenome, 2020)	MAGs in this study	66.44	0	0	removed (CheckM)	removed (CheckM)	removed (CheckM)	removed (CheckM)	removed (CheckM)	removed (CheckM)	removed (CheckM)	removed (CheckM)	removed (CheckM)	removed (CheckM)
G234_IV_bin_20	Fish	this study (metagenome, 2020)	MAGs in this study	76.85	5.03	10	removed (CheckM)	removed (CheckM)	removed (CheckM)	removed (CheckM)	removed (CheckM)	removed (CheckM)	removed (CheckM)	removed (CheckM)	removed (CheckM)	removed (CheckM)
G234_IV_bin_21	Fish	this study (metagenome, 2020)	MAGs in this study	97.65	0	0	passed (CheckM)	294	5	Fish	294_4	1	y	passed (CheckM & dRep)	d__Bacteria;p__Firmicutes_A;c__Clostridia;o__Oscillospirales;f__Ruminococcaceae;g__Angelakisella;s__	removed (GTDB)
G234_IV_bin_22	Fish	this study (metagenome, 2020)	MAGs in this study	95.53	0.54	0	passed (CheckM)	244	2	Fish	244_1	1	y	passed (CheckM & dRep)	d__Bacteria;p__Firmicutes_A;c__Clostridia;o__Oscillospirales;f__Butyricicoccaceae;g__;s__	removed (GTDB)
G234_IV_bin_23	Fish	this study (metagenome, 2020)	MAGs in this study	86.4	2.25	0	passed (CheckM)	234	2	Fish	234_2	1	y	passed (CheckM & dRep)	d__Bacteria;p__Firmicutes;c__Bacilli;o__RF39;f__UBA660;g__;s__	removed (GTDB)
G234_IV_bin_24	Fish	this study (metagenome, 2020)	MAGs in this study	90.63	0.42	80	passed (CheckM)	322	3	Fish	322_2	1	y	passed (CheckM & dRep)	d__Bacteria;p__Firmicutes_A;c__Clostridia;o__Oscillospirales;f__Ruminococcaceae;g__UBA866;s__	removed (GTDB)
G234_IV_bin_25	Fish	this study (metagenome, 2020)	MAGs in this study	69.25	1.27	0	removed (CheckM)	removed (CheckM)	removed (CheckM)	removed (CheckM)	removed (CheckM)	removed (CheckM)	removed (CheckM)	removed (CheckM)	removed (CheckM)	removed (CheckM)
G234_V_bin_01	Fish	this study (metagenome, 2020)	MAGs in this study	48.11	6.6	0	removed (CheckM)	removed (CheckM)	removed (CheckM)	removed (CheckM)	removed (CheckM)	removed (CheckM)	removed (CheckM)	removed (CheckM)	removed (CheckM)	removed (CheckM)
G234_V_bin_02	Fish	this study (metagenome, 2020)	MAGs in this study	93.2	0.68	0	passed (CheckM)	219	2	Fish	219_1	1	y	passed (CheckM & dRep)	d__Bacteria;p__Verrucomicrobiota;c__Verrucomicrobiae;o__Verrucomicrobiales;f__Akkermansiaceae;g__Akkermansia;s__	removed (GTDB)
G234_V_bin_03	Fish	this study (metagenome, 2020)	MAGs in this study	28.73	0.48	100	removed (CheckM)	removed (CheckM)	removed (CheckM)	removed (CheckM)	removed (CheckM)	removed (CheckM)	removed (CheckM)	removed (CheckM)	removed (CheckM)	removed (CheckM)
G234_V_bin_04	Fish	this study (metagenome, 2020)	MAGs in this study	95.16	3.02	0	passed (CheckM)	297	1	Fish	297_0	1	y	passed (CheckM & dRep)	d__Bacteria;p__Firmicutes_A;c__Clostridia;o__Christensenellales;f__;g__;s__	removed (GTDB)
G234_V_bin_05	Fish	this study (metagenome, 2020)	MAGs in this study	90.48	5.47	39.13	removed (CheckM)	removed (CheckM)	removed (CheckM)	removed (CheckM)	removed (CheckM)	removed (CheckM)	removed (CheckM)	removed (CheckM)	removed (CheckM)	removed (CheckM)
G234_V_bin_06	Fish	this study (metagenome, 2020)	MAGs in this study	81.44	2.32	11.11	passed (CheckM)	217	5	Fish	217_2	1	y	passed (CheckM & dRep)	d__Bacteria;p__Verrucomicrobiota;c__Verrucomicrobiae;o__Verrucomicrobiales;f__Akkermansiaceae;g__Akkermansia;s__	removed (GTDB)
G234_V_bin_07	Fish	this study (metagenome, 2020)	MAGs in this study	95.27	0.14	0	passed (CheckM)	242	10	Fish	242_2	1	y	passed (CheckM & dRep)	d__Bacteria;p__Verrucomicrobiota;c__Verrucomicrobiae;o__Opitutales;f__CAG-312;g__;s__	removed (GTDB)
G234_V_bin_08	Fish	this study (metagenome, 2020)	MAGs in this study	86.98	1.13	33.33	passed (CheckM)	325	1	Fish	325_0	1	y	passed (CheckM & dRep)	d__Bacteria;p__Desulfobacterota_I;c__Desulfovibrionia;o__Desulfovibrionales;f__Desulfovibrionaceae;g__;s__	removed (GTDB)
G234_V_bin_09	Fish	this study (metagenome, 2020)	MAGs in this study	93.26	12.36	23.08	removed (CheckM)	removed (CheckM)	removed (CheckM)	removed (CheckM)	removed (CheckM)	removed (CheckM)	removed (CheckM)	removed (CheckM)	removed (CheckM)	removed (CheckM)
G234_V_bin_10	Fish	this study (metagenome, 2020)	MAGs in this study	99.52	0.96	0	passed (CheckM)	12	5	Fish	12_3	1	y	passed (CheckM & dRep)	d__Bacteria;p__Bacteroidota;c__Bacteroidia;o__Bacteroidales;f__Rikenellaceae;g__DSM-108975;s__	removed (GTDB)
G234_V_bin_11	Fish	this study (metagenome, 2020)	MAGs in this study	94.5	3.65	25	passed (CheckM)	2	2	Fish	2_1	1	y	passed (CheckM & dRep)	d__Bacteria;p__Bacteroidota;c__Bacteroidia;o__Bacteroidales;f__Muribaculaceae;g__HGM05232;s__	removed (GTDB)
G234_V_bin_12	Fish	this study (metagenome, 2020)	MAGs in this study	55.17	0.04	100	removed (CheckM)	removed (CheckM)	removed (CheckM)	removed (CheckM)	removed (CheckM)	removed (CheckM)	removed (CheckM)	removed (CheckM)	removed (CheckM)	removed (CheckM)
G234_V_bin_13	Fish	this study (metagenome, 2020)	MAGs in this study	100	2.36	0	passed (CheckM)	210	1	Fish	210_0	1	y	passed (CheckM & dRep)	d__Bacteria;p__Verrucomicrobiota;c__Verrucomicrobiae;o__Opitutales;f__DSM-45221;g__UBA7441;s__	removed (GTDB)
G234_V_bin_14	Fish	this study (metagenome, 2020)	MAGs in this study	97.58	0.4	100	passed (CheckM)	19	1	Fish	19_0	1	y	passed (CheckM & dRep)	d__Bacteria;p__Bacteroidota;c__Bacteroidia;o__Bacteroidales;f__Rikenellaceae;g__Mucinivorans;s__	removed (GTDB)
G234_V_bin_17	Fish	this study (metagenome, 2020)	MAGs in this study	64.56	1.52	50	removed (CheckM)	removed (CheckM)	removed (CheckM)	removed (CheckM)	removed (CheckM)	removed (CheckM)	removed (CheckM)	removed (CheckM)	removed (CheckM)	removed (CheckM)
G234_V_bin_19	Fish	this study (metagenome, 2020)	MAGs in this study	96.64	0.36	50	passed (CheckM)	300	4	Fish	300_1	1	y	passed (CheckM & dRep)	d__Bacteria;p__Firmicutes_A;c__Clostridia;o__Oscillospirales;f__Ruminococcaceae;g__Massilimaliae;s__	removed (GTDB)
G234_V_bin_22	Fish	this study (metagenome, 2020)	MAGs in this study	96.85	0	0	passed (CheckM)	251	1	Fish	251_0	1	y	passed (CheckM & dRep)	d__Bacteria;p__Firmicutes_A;c__Clostridia;o__Oscillospirales;f__Acutalibacteraceae;g__UBA6857;s__	removed (GTDB)
G234_V_bin_23	Fish	this study (metagenome, 2020)	MAGs in this study	58.85	0.6	66.67	removed (CheckM)	removed (CheckM)	removed (CheckM)	removed (CheckM)	removed (CheckM)	removed (CheckM)	removed (CheckM)	removed (CheckM)	removed (CheckM)	removed (CheckM)
G234_V_bin_25	Fish	this study (metagenome, 2020)	MAGs in this study	81.54	4.19	75	passed (CheckM)	305	5	Fish	305_2	1	y	passed (CheckM & dRep)	d__Bacteria;p__Firmicutes_A;c__Clostridia;o__Lachnospirales;f__Anaerotignaceae;g__Anaerotignum;s__	removed (GTDB)
G234_V_bin_26	Fish	this study (metagenome, 2020)	MAGs in this study	62.01	3.78	26.67	removed (CheckM)	removed (CheckM)	removed (CheckM)	removed (CheckM)	removed (CheckM)	removed (CheckM)	removed (CheckM)	removed (CheckM)	removed (CheckM)	removed (CheckM)
G234_V_bin_28	Fish	this study (metagenome, 2020)	MAGs in this study	97.09	0.48	100	passed (CheckM)	18	2	Fish	18_1	1	y	passed (CheckM & dRep)	d__Bacteria;p__Bacteroidota;c__Bacteroidia;o__Bacteroidales;f__Rikenellaceae;g__Mucinivorans;s__	removed (GTDB)
G234_V_bin_29	Fish	this study (metagenome, 2020)	MAGs in this study	52.29	0.34	100	removed (CheckM)	removed (CheckM)	removed (CheckM)	removed (CheckM)	removed (CheckM)	removed (CheckM)	removed (CheckM)	removed (CheckM)	removed (CheckM)	removed (CheckM)
G234_V_bin_30	Fish	this study (metagenome, 2020)	MAGs in this study	61.26	0.03	100	removed (CheckM)	removed (CheckM)	removed (CheckM)	removed (CheckM)	removed (CheckM)	removed (CheckM)	removed (CheckM)	removed (CheckM)	removed (CheckM)	removed (CheckM)
G234_V_bin_31	Fish	this study (metagenome, 2020)	MAGs in this study	92.58	1.48	60	passed (CheckM)	7	4	Fish	7_4	1	y	passed (CheckM & dRep)	d__Bacteria;p__Bacteroidota;c__Bacteroidia;o__Bacteroidales;f__Rikenellaceae;g__;s__	removed (GTDB)
G234_V_bin_32	Fish	this study (metagenome, 2020)	MAGs in this study	96.65	0	0	passed (CheckM)	20	8	Fish	20_3	1	y	passed (CheckM & dRep)	d__Bacteria;p__Bacteroidota;c__Bacteroidia;o__Bacteroidales;f__Rikenellaceae;g__Mucinivorans;s__	removed (GTDB)
G234_V_bin_33	Fish	this study (metagenome, 2020)	MAGs in this study	78.55	2.7	40	passed (CheckM)	4	3	Fish	4_1	1	y	passed (CheckM & dRep)	d__Bacteria;p__Bacteroidota;c__Bacteroidia;o__Bacteroidales;f__G3-4614;g__Caccoplasma;s__	removed (GTDB)
G234_V_bin_34	Fish	this study (metagenome, 2020)	MAGs in this study	97.61	0	0	passed (CheckM)	23	1	Fish	23_0	1	y	passed (CheckM & dRep)	d__Bacteria;p__Bacteroidota;c__Bacteroidia;o__Bacteroidales;f__Rikenellaceae;g__Mucinivorans;s__	removed (GTDB)
G234_V_bin_35	Fish	this study (metagenome, 2020)	MAGs in this study	97.17	51.89	10	removed (CheckM)	removed (CheckM)	removed (CheckM)	removed (CheckM)	removed (CheckM)	removed (CheckM)	removed (CheckM)	removed (CheckM)	removed (CheckM)	removed (CheckM)
G234_V_bin_36	Fish	this study (metagenome, 2020)	MAGs in this study	57.03	1.34	25	removed (CheckM)	removed (CheckM)	removed (CheckM)	removed (CheckM)	removed (CheckM)	removed (CheckM)	removed (CheckM)	removed (CheckM)	removed (CheckM)	removed (CheckM)
G234_V_bin_37	Fish	this study (metagenome, 2020)	MAGs in this study	95.65	5.29	69.23	removed (CheckM)	removed (CheckM)	removed (CheckM)	removed (CheckM)	removed (CheckM)	removed (CheckM)	removed (CheckM)	removed (CheckM)	removed (CheckM)	removed (CheckM)
G234_V_bin_38	Fish	this study (metagenome, 2020)	MAGs in this study	94.6	0.48	0	passed (CheckM)	240	2	Fish	240_1	1	y	passed (CheckM & dRep)	d__Bacteria;p__Bacteroidota;c__Bacteroidia;o__Bacteroidales;f__Rikenellaceae;g__JADFUS01;s__	removed (GTDB)
G234_V_bin_39	Fish	this study (metagenome, 2020)	MAGs in this study	66.91	1	20	removed (CheckM)	removed (CheckM)	removed (CheckM)	removed (CheckM)	removed (CheckM)	removed (CheckM)	removed (CheckM)	removed (CheckM)	removed (CheckM)	removed (CheckM)
G234_V_bin_40	Fish	this study (metagenome, 2020)	MAGs in this study	80.9	2.81	0	passed (CheckM)	315	1	Fish	315_0	1	y	passed (CheckM & dRep)	d__Bacteria;p__Firmicutes;c__Bacilli;o__RF39;f__UBA660;g__Onthocola_B;s__	removed (GTDB)
G234_V_bin_41	Fish	this study (metagenome, 2020)	MAGs in this study	89.65	0	0	passed (CheckM)	302	1	Fish	302_0	1	y	passed (CheckM & dRep)	d__Bacteria;p__Firmicutes_A;c__Clostridia;o__Christensenellales;f__CAG-314;g__RGIG5495;s__	removed (GTDB)
G234_V_bin_43	Fish	this study (metagenome, 2020)	MAGs in this study	68.46	0.96	0	removed (CheckM)	removed (CheckM)	removed (CheckM)	removed (CheckM)	removed (CheckM)	removed (CheckM)	removed (CheckM)	removed (CheckM)	removed (CheckM)	removed (CheckM)
G234_V_bin_44	Fish	this study (metagenome, 2020)	MAGs in this study	31.61	0.81	10	removed (CheckM)	removed (CheckM)	removed (CheckM)	removed (CheckM)	removed (CheckM)	removed (CheckM)	removed (CheckM)	removed (CheckM)	removed (CheckM)	removed (CheckM)
G236_III_bin_01	Fish	this study (metagenome, 2020)	MAGs in this study	99.06	0	0	passed (CheckM)	238	2	Fish	238_1	1	y	passed (CheckM & dRep)	d__Bacteria;p__Firmicutes;c__Bacilli;o__Erysipelotrichales;f__Erysipelotrichaceae;g__Breznakia;s__	removed (GTDB)
G236_III_bin_02	Fish	this study (metagenome, 2020)	MAGs in this study	89.84	2.13	50	passed (CheckM)	319	2	Fish	319_1	1	y	passed (CheckM & dRep)	d__Bacteria;p__Firmicutes_A;c__Clostridia;o__Peptostreptococcales;f__Peptostreptococcaceae;g__JAGHEK01;s__	removed (GTDB)
G236_III_bin_03	Fish	this study (metagenome, 2020)	MAGs in this study	21.7	0	0	removed (CheckM)	removed (CheckM)	removed (CheckM)	removed (CheckM)	removed (CheckM)	removed (CheckM)	removed (CheckM)	removed (CheckM)	removed (CheckM)	removed (CheckM)
G236_III_bin_04	Fish	this study (metagenome, 2020)	MAGs in this study	94.15	2.24	42.86	passed (CheckM)	290	1	Fish	290_0	1	y	passed (CheckM & dRep)	d__Bacteria;p__Firmicutes_A;c__Clostridia;o__Lachnospirales;f__Lachnospiraceae;g__Faecalimonas;s__	removed (GTDB)
G236_IV_bin_01	Fish	this study (metagenome, 2020)	MAGs in this study	100	0.31	100	passed (CheckM)	228	2	Fish	228_1	1	y	passed (CheckM & dRep)	d__Bacteria;p__Firmicutes;c__Bacilli;o__Erysipelotrichales;f__Coprobacillaceae;g__;s__	removed (GTDB)
G236_IV_bin_02	Fish	this study (metagenome, 2020)	MAGs in this study	92.33	14.72	77.14	removed (CheckM)	removed (CheckM)	removed (CheckM)	removed (CheckM)	removed (CheckM)	removed (CheckM)	removed (CheckM)	removed (CheckM)	removed (CheckM)	removed (CheckM)
G236_IV_bin_03	Fish	this study (metagenome, 2020)	MAGs in this study	92.21	2.97	83.33	passed (CheckM)	217	5	Fish	217_3	1	y	passed (CheckM & dRep)	d__Bacteria;p__Verrucomicrobiota;c__Verrucomicrobiae;o__Verrucomicrobiales;f__Akkermansiaceae;g__Akkermansia;s__	removed (GTDB)
G236_IV_bin_05	Fish	this study (metagenome, 2020)	MAGs in this study	93.82	6.18	0	removed (CheckM)	removed (CheckM)	removed (CheckM)	removed (CheckM)	removed (CheckM)	removed (CheckM)	removed (CheckM)	removed (CheckM)	removed (CheckM)	removed (CheckM)
G236_IV_bin_07	Fish	this study (metagenome, 2020)	MAGs in this study	96.64	0.38	50	passed (CheckM)	300	4	Fish	300_4	1	y	passed (CheckM & dRep)	d__Bacteria;p__Firmicutes_A;c__Clostridia;o__Oscillospirales;f__Ruminococcaceae;g__Massilimaliae;s__	removed (GTDB)
G236_IV_bin_08	Fish	this study (metagenome, 2020)	MAGs in this study	86.84	1.79	20	passed (CheckM)	298	2	Fish	298_1	1	y	passed (CheckM & dRep)	d__Bacteria;p__Firmicutes_B;c__Dehalobacteriia;o__UBA4068;f__UBA5755;g__;s__	removed (GTDB)
G236_IV_bin_09	Fish	this study (metagenome, 2020)	MAGs in this study	90.12	1.61	0	passed (CheckM)	295	3	Fish	295_3	1	y	passed (CheckM & dRep)	d__Bacteria;p__Firmicutes_A;c__Clostridia;o__Christensenellales;f__;g__;s__	removed (GTDB)
G236_IV_bin_10	Fish	this study (metagenome, 2020)	MAGs in this study	58.17	0.22	100	removed (CheckM)	removed (CheckM)	removed (CheckM)	removed (CheckM)	removed (CheckM)	removed (CheckM)	removed (CheckM)	removed (CheckM)	removed (CheckM)	removed (CheckM)
G236_IV_bin_11	Fish	this study (metagenome, 2020)	MAGs in this study	96.77	0	0	passed (CheckM)	259	8	Fish	259_6	1	y	passed (CheckM & dRep)	d__Bacteria;p__Proteobacteria;c__Alphaproteobacteria;o__RF32;f__;g__;s__	removed (GTDB)
G236_IV_bin_12	Fish	this study (metagenome, 2020)	MAGs in this study	56.85	1.09	0	removed (CheckM)	removed (CheckM)	removed (CheckM)	removed (CheckM)	removed (CheckM)	removed (CheckM)	removed (CheckM)	removed (CheckM)	removed (CheckM)	removed (CheckM)
G236_IV_bin_13	Fish	this study (metagenome, 2020)	MAGs in this study	46.04	3.66	47.46	removed (CheckM)	removed (CheckM)	removed (CheckM)	removed (CheckM)	removed (CheckM)	removed (CheckM)	removed (CheckM)	removed (CheckM)	removed (CheckM)	removed (CheckM)
G236_IV_bin_14	Fish	this study (metagenome, 2020)	MAGs in this study	98.1	0.63	0	passed (CheckM)	10	3	Fish	10_2	1	y	passed (CheckM & dRep)	d__Bacteria;p__Bacteroidota;c__Bacteroidia;o__Bacteroidales;f__Rikenellaceae;g__JADFUS01;s__	removed (GTDB)
G236_IV_bin_15	Fish	this study (metagenome, 2020)	MAGs in this study	96.84	4.66	50	passed (CheckM)	291	1	Fish	291_0	1	y	passed (CheckM & dRep)	d__Bacteria;p__Firmicutes_A;c__Clostridia;o__Lachnospirales;f__Lachnospiraceae;g__Faecalimonas;s__	removed (GTDB)
G236_IV_bin_17	Fish	this study (metagenome, 2020)	MAGs in this study	91.95	0.9	25	passed (CheckM)	17	2	Fish	17_1	1	y	passed (CheckM & dRep)	d__Bacteria;p__Bacteroidota;c__Bacteroidia;o__Bacteroidales;f__Rikenellaceae;g__;s__	removed (GTDB)
G236_IV_bin_18	Fish	this study (metagenome, 2020)	MAGs in this study	93.24	0	0	passed (CheckM)	242	10	Fish	242_6	1	y	passed (CheckM & dRep)	d__Bacteria;p__Verrucomicrobiota;c__Verrucomicrobiae;o__Opitutales;f__CAG-312;g__;s__	removed (GTDB)
G236_IV_bin_19	Fish	this study (metagenome, 2020)	MAGs in this study	97.33	5.56	0	removed (CheckM)	removed (CheckM)	removed (CheckM)	removed (CheckM)	removed (CheckM)	removed (CheckM)	removed (CheckM)	removed (CheckM)	removed (CheckM)	removed (CheckM)
G236_IV_bin_20	Fish	this study (metagenome, 2020)	MAGs in this study	94.97	1.34	0	passed (CheckM)	260	2	Fish	260_2	1	y	passed (CheckM & dRep)	d__Bacteria;p__Firmicutes_A;c__Clostridia;o__Oscillospirales;f__Oscillospiraceae;g__;s__	removed (GTDB)
G236_IV_bin_21	Fish	this study (metagenome, 2020)	MAGs in this study	92.52	1.41	16.67	passed (CheckM)	4	3	Fish	4_2	1	y	passed (CheckM & dRep)	d__Bacteria;p__Bacteroidota;c__Bacteroidia;o__Bacteroidales;f__G3-4614;g__Caccoplasma;s__	removed (GTDB)
G236_IV_bin_22	Fish	this study (metagenome, 2020)	MAGs in this study	97.61	2.22	50	passed (CheckM)	18	2	Fish	18_2	1	y	passed (CheckM & dRep)	d__Bacteria;p__Bacteroidota;c__Bacteroidia;o__Bacteroidales;f__Rikenellaceae;g__Mucinivorans;s__	removed (GTDB)
G236_IV_bin_23	Fish	this study (metagenome, 2020)	MAGs in this study	95.17	0.67	0	passed (CheckM)	250	5	Fish	250_1	1	y	passed (CheckM & dRep)	d__Bacteria;p__Firmicutes_A;c__Clostridia;o__Oscillospirales;f__Acutalibacteraceae;g__UBA6857;s__	removed (GTDB)
G236_IV_bin_24	Fish	this study (metagenome, 2020)	MAGs in this study	87.15	20.05	1.18	removed (CheckM)	removed (CheckM)	removed (CheckM)	removed (CheckM)	removed (CheckM)	removed (CheckM)	removed (CheckM)	removed (CheckM)	removed (CheckM)	removed (CheckM)
G236_IV_bin_25	Fish	this study (metagenome, 2020)	MAGs in this study	97.01	0	0	passed (CheckM)	229	2	Fish	229_2	1	y	passed (CheckM & dRep)	d__Bacteria;p__Firmicutes;c__Bacilli;o__Erysipelotrichales;f__Coprobacillaceae;g__;s__	removed (GTDB)
G236_IV_bin_26	Fish	this study (metagenome, 2020)	MAGs in this study	99.06	0	0	passed (CheckM)	238	2	Fish	238_2	1	y	passed (CheckM & dRep)	d__Bacteria;p__Firmicutes;c__Bacilli;o__Erysipelotrichales;f__Erysipelotrichaceae;g__Breznakia;s__	removed (GTDB)
G236_IV_bin_28	Fish	this study (metagenome, 2020)	MAGs in this study	79.16	1.19	50	passed (CheckM)	220	2	Fish	220_1	1	y	passed (CheckM & dRep)	d__Bacteria;p__Verrucomicrobiota;c__Verrucomicrobiae;o__Verrucomicrobiales;f__Akkermansiaceae;g__Akkermansia;s__	removed (GTDB)
G236_IV_bin_29	Fish	this study (metagenome, 2020)	MAGs in this study	95.75	11.8	57.69	removed (CheckM)	removed (CheckM)	removed (CheckM)	removed (CheckM)	removed (CheckM)	removed (CheckM)	removed (CheckM)	removed (CheckM)	removed (CheckM)	removed (CheckM)
G236_IV_bin_30	Fish	this study (metagenome, 2020)	MAGs in this study	88.62	8.36	36.84	removed (CheckM)	removed (CheckM)	removed (CheckM)	removed (CheckM)	removed (CheckM)	removed (CheckM)	removed (CheckM)	removed (CheckM)	removed (CheckM)	removed (CheckM)
G236_IV_bin_31	Fish	this study (metagenome, 2020)	MAGs in this study	77.37	0.64	50	passed (CheckM)	21	9	Fish	21_3	1	y	passed (CheckM & dRep)	d__Bacteria;p__Bacteroidota;c__Bacteroidia;o__Bacteroidales;f__Rikenellaceae;g__Mucinivorans;s__	removed (GTDB)
G236_IV_bin_33	Fish	this study (metagenome, 2020)	MAGs in this study	97.13	0	0	passed (CheckM)	20	8	Fish	20_4	1	y	passed (CheckM & dRep)	d__Bacteria;p__Bacteroidota;c__Bacteroidia;o__Bacteroidales;f__Rikenellaceae;g__Mucinivorans;s__	removed (GTDB)
G236_IV_bin_34	Fish	this study (metagenome, 2020)	MAGs in this study	98.05	64.64	87.27	removed (CheckM)	removed (CheckM)	removed (CheckM)	removed (CheckM)	removed (CheckM)	removed (CheckM)	removed (CheckM)	removed (CheckM)	removed (CheckM)	removed (CheckM)
G236_V_bin_01	Fish	this study (metagenome, 2020)	MAGs in this study	74.05	0	0	removed (CheckM)	removed (CheckM)	removed (CheckM)	removed (CheckM)	removed (CheckM)	removed (CheckM)	removed (CheckM)	removed (CheckM)	removed (CheckM)	removed (CheckM)
G236_V_bin_02	Fish	this study (metagenome, 2020)	MAGs in this study	95.27	0	0	passed (CheckM)	242	10	Fish	242_3	1	y	passed (CheckM & dRep)	d__Bacteria;p__Verrucomicrobiota;c__Verrucomicrobiae;o__Opitutales;f__CAG-312;g__;s__	removed (GTDB)
G236_V_bin_03	Fish	this study (metagenome, 2020)	MAGs in this study	97.04	5.09	42.11	removed (CheckM)	removed (CheckM)	removed (CheckM)	removed (CheckM)	removed (CheckM)	removed (CheckM)	removed (CheckM)	removed (CheckM)	removed (CheckM)	removed (CheckM)
G236_V_bin_04	Fish	this study (metagenome, 2020)	MAGs in this study	94.2	10.28	64.29	removed (CheckM)	removed (CheckM)	removed (CheckM)	removed (CheckM)	removed (CheckM)	removed (CheckM)	removed (CheckM)	removed (CheckM)	removed (CheckM)	removed (CheckM)
G236_V_bin_05	Fish	this study (metagenome, 2020)	MAGs in this study	97.13	5.37	5.88	removed (CheckM)	removed (CheckM)	removed (CheckM)	removed (CheckM)	removed (CheckM)	removed (CheckM)	removed (CheckM)	removed (CheckM)	removed (CheckM)	removed (CheckM)
G236_V_bin_06	Fish	this study (metagenome, 2020)	MAGs in this study	97.99	3.69	0	passed (CheckM)	260	2	Fish	260_1	1	y	passed (CheckM & dRep)	d__Bacteria;p__Firmicutes_A;c__Clostridia;o__Oscillospirales;f__Oscillospiraceae;g__;s__	removed (GTDB)
G236_V_bin_07	Fish	this study (metagenome, 2020)	MAGs in this study	58	4.8	0	removed (CheckM)	removed (CheckM)	removed (CheckM)	removed (CheckM)	removed (CheckM)	removed (CheckM)	removed (CheckM)	removed (CheckM)	removed (CheckM)	removed (CheckM)
G236_V_bin_09	Fish	this study (metagenome, 2020)	MAGs in this study	78.52	1.36	75	passed (CheckM)	17	2	Fish	17_2	1	y	passed (CheckM & dRep)	d__Bacteria;p__Bacteroidota;c__Bacteroidia;o__Bacteroidales;f__Rikenellaceae;g__JADFUS01;s__	removed (GTDB)
G236_V_bin_10	Fish	this study (metagenome, 2020)	MAGs in this study	95.3	0.06	100	passed (CheckM)	300	4	Fish	300_2	1	y	passed (CheckM & dRep)	d__Bacteria;p__Firmicutes_A;c__Clostridia;o__Oscillospirales;f__Ruminococcaceae;g__Massilimaliae;s__	removed (GTDB)
G236_V_bin_11	Fish	this study (metagenome, 2020)	MAGs in this study	95.71	0.38	0	passed (CheckM)	4	3	Fish	4_3	1	y	passed (CheckM & dRep)	d__Bacteria;p__Bacteroidota;c__Bacteroidia;o__Bacteroidales;f__G3-4614;g__Caccoplasma;s__	removed (GTDB)
G236_V_bin_12	Fish	this study (metagenome, 2020)	MAGs in this study	90.57	0	0	passed (CheckM)	228	2	Fish	228_2	1	y	passed (CheckM & dRep)	d__Bacteria;p__Firmicutes;c__Bacilli;o__Erysipelotrichales;f__Coprobacillaceae;g__;s__	removed (GTDB)
G236_V_bin_13	Fish	this study (metagenome, 2020)	MAGs in this study	92.29	6.24	62.5	removed (CheckM)	removed (CheckM)	removed (CheckM)	removed (CheckM)	removed (CheckM)	removed (CheckM)	removed (CheckM)	removed (CheckM)	removed (CheckM)	removed (CheckM)
G236_V_bin_14	Fish	this study (metagenome, 2020)	MAGs in this study	88.4	1.34	0	passed (CheckM)	250	5	Fish	250_2	1	y	passed (CheckM & dRep)	d__Bacteria;p__Firmicutes_A;c__Clostridia;o__Oscillospirales;f__Acutalibacteraceae;g__UBA6857;s__	removed (GTDB)
G236_V_bin_15	Fish	this study (metagenome, 2020)	MAGs in this study	66.84	3.85	100	removed (CheckM)	removed (CheckM)	removed (CheckM)	removed (CheckM)	removed (CheckM)	removed (CheckM)	removed (CheckM)	removed (CheckM)	removed (CheckM)	removed (CheckM)
G236_V_bin_16	Fish	this study (metagenome, 2020)	MAGs in this study	82.39	0.33	0	passed (CheckM)	21	9	Fish	21_4	1	y	passed (CheckM & dRep)	d__Bacteria;p__Bacteroidota;c__Bacteroidia;o__Bacteroidales;f__Rikenellaceae;g__Mucinivorans;s__	removed (GTDB)
G236_V_bin_17	Fish	this study (metagenome, 2020)	MAGs in this study	86.87	1.36	50	passed (CheckM)	220	2	Fish	220_2	1	y	passed (CheckM & dRep)	d__Bacteria;p__Verrucomicrobiota;c__Verrucomicrobiae;o__Verrucomicrobiales;f__Akkermansiaceae;g__Akkermansia;s__	removed (GTDB)
G236_V_bin_18	Fish	this study (metagenome, 2020)	MAGs in this study	78.9	7.58	52.17	removed (CheckM)	removed (CheckM)	removed (CheckM)	removed (CheckM)	removed (CheckM)	removed (CheckM)	removed (CheckM)	removed (CheckM)	removed (CheckM)	removed (CheckM)
G236_V_bin_19	Fish	this study (metagenome, 2020)	MAGs in this study	97.86	0.63	0	passed (CheckM)	10	3	Fish	10_3	1	y	passed (CheckM & dRep)	d__Bacteria;p__Bacteroidota;c__Bacteroidia;o__Bacteroidales;f__Rikenellaceae;g__JADFUS01;s__	removed (GTDB)
G236_V_bin_21	Fish	this study (metagenome, 2020)	MAGs in this study	93.82	4.49	0	passed (CheckM)	307	2	Fish	307_1	1	y	passed (CheckM & dRep)	d__Bacteria;p__Firmicutes;c__Bacilli;o__RF39;f__UBA660;g__;s__	removed (GTDB)
G236_V_bin_22	Fish	this study (metagenome, 2020)	MAGs in this study	95.16	2.42	0	passed (CheckM)	295	3	Fish	295_1	1	y	passed (CheckM & dRep)	d__Bacteria;p__Firmicutes_A;c__Clostridia;o__Christensenellales;f__;g__;s__	removed (GTDB)
G236_V_bin_23	Fish	this study (metagenome, 2020)	MAGs in this study	84.41	2.16	85.71	passed (CheckM)	217	5	Fish	217_5	1	y	passed (CheckM & dRep)	d__Bacteria;p__Verrucomicrobiota;c__Verrucomicrobiae;o__Verrucomicrobiales;f__Akkermansiaceae;g__Akkermansia;s__	removed (GTDB)
G236_V_bin_24	Fish	this study (metagenome, 2020)	MAGs in this study	83.61	1.57	66.67	passed (CheckM)	305	5	Fish	305_3	1	y	passed (CheckM & dRep)	d__Bacteria;p__Firmicutes_A;c__Clostridia;o__Lachnospirales;f__Anaerotignaceae;g__Anaerotignum;s__	removed (GTDB)
G236_V_bin_25	Fish	this study (metagenome, 2020)	MAGs in this study	96.65	0	0	passed (CheckM)	20	8	Fish	20_5	1	y	passed (CheckM & dRep)	d__Bacteria;p__Bacteroidota;c__Bacteroidia;o__Bacteroidales;f__Rikenellaceae;g__Mucinivorans;s__	removed (GTDB)
G236_V_bin_26	Fish	this study (metagenome, 2020)	MAGs in this study	81.6	1.06	0	passed (CheckM)	298	2	Fish	298_2	1	y	passed (CheckM & dRep)	d__Bacteria;p__Firmicutes_B;c__Dehalobacteriia;o__UBA4068;f__UBA5755;g__;s__	removed (GTDB)
G236_V_bin_27	Fish	this study (metagenome, 2020)	MAGs in this study	89.98	1.91	28.57	passed (CheckM)	2	2	Fish	2_2	1	y	passed (CheckM & dRep)	d__Bacteria;p__Bacteroidota;c__Bacteroidia;o__Bacteroidales;f__Muribaculaceae;g__HGM05232;s__	removed (GTDB)
G236_V_bin_29	Fish	this study (metagenome, 2020)	MAGs in this study	86.75	1.34	33.33	passed (CheckM)	3	3	Fish	3_2	1	y	passed (CheckM & dRep)	d__Bacteria;p__Bacteroidota;c__Bacteroidia;o__Bacteroidales;f__Paludibacteraceae;g__Aphodosoma;s__	removed (GTDB)
G236_V_bin_30	Fish	this study (metagenome, 2020)	MAGs in this study	96.77	0	0	passed (CheckM)	259	8	Fish	259_2	1	y	passed (CheckM & dRep)	d__Bacteria;p__Proteobacteria;c__Alphaproteobacteria;o__RF32;f__;g__;s__	removed (GTDB)
GCA_002492355.1	Rodent	SAMN06457495	not type material	68.1	3.45	50	removed (CheckM)	removed (CheckM)	removed (CheckM)	removed (CheckM)	removed (CheckM)	removed (CheckM)	removed (CheckM)	removed (CheckM)	removed (CheckM)	removed (CheckM)
GCA_003489785.1	Human	SAMN08018141	not type material	56.03	0	0	removed (CheckM)	removed (CheckM)	removed (CheckM)	removed (CheckM)	removed (CheckM)	removed (CheckM)	removed (CheckM)	removed (CheckM)	removed (CheckM)	removed (CheckM)
GCA_003491935.1	Chicken	SAMN08019063	not type material	53.62	0	0	removed (CheckM)	removed (CheckM)	removed (CheckM)	removed (CheckM)	removed (CheckM)	removed (CheckM)	removed (CheckM)	removed (CheckM)	removed (CheckM)	removed (CheckM)
GCA_003514945.1	Rodent	SAMN08019295	not type material	68.26	3.45	75	removed (CheckM)	removed (CheckM)	removed (CheckM)	removed (CheckM)	removed (CheckM)	removed (CheckM)	removed (CheckM)	removed (CheckM)	removed (CheckM)	removed (CheckM)
GCA_003523245.1	Human	SAMN08019768	not type material	70.77	0.96	0	removed (CheckM)	removed (CheckM)	removed (CheckM)	removed (CheckM)	removed (CheckM)	removed (CheckM)	removed (CheckM)	removed (CheckM)	removed (CheckM)	removed (CheckM)
GCA_003545015.1	Human	SAMN08019643	not type material	74.04	0.8	0	removed (CheckM)	removed (CheckM)	removed (CheckM)	removed (CheckM)	removed (CheckM)	removed (CheckM)	removed (CheckM)	removed (CheckM)	removed (CheckM)	removed (CheckM)
GCA_004563345.1	Pig	SAMN10183388	not type material	99.02	7	0	removed (CheckM)	removed (CheckM)	removed (CheckM)	removed (CheckM)	removed (CheckM)	removed (CheckM)	removed (CheckM)	removed (CheckM)	removed (CheckM)	removed (CheckM)
GCA_008421245.1	Human	SAMN11943115	not type material	100	8.17	0	removed (CheckM)	removed (CheckM)	removed (CheckM)	removed (CheckM)	removed (CheckM)	removed (CheckM)	removed (CheckM)	removed (CheckM)	removed (CheckM)	removed (CheckM)
GCA_013316575.1	Rodent	SAMN13256039	not type material	56.43	0.48	0	removed (CheckM)	removed (CheckM)	removed (CheckM)	removed (CheckM)	removed (CheckM)	removed (CheckM)	removed (CheckM)	removed (CheckM)	removed (CheckM)	removed (CheckM)
GCA_014796635.1	Rodent	SAMN14407322	not type material	61.7	0	0	removed (CheckM)	removed (CheckM)	removed (CheckM)	removed (CheckM)	removed (CheckM)	removed (CheckM)	removed (CheckM)	removed (CheckM)	removed (CheckM)	removed (CheckM)
GCA_015656305.1	Ruminant	SAMN15355202	not type material	82.69	5.77	66.67	removed (CheckM)	removed (CheckM)	removed (CheckM)	removed (CheckM)	removed (CheckM)	removed (CheckM)	removed (CheckM)	removed (CheckM)	removed (CheckM)	removed (CheckM)
GCA_017379895.1	Ruminant	SAMN16340502	not type material	72.57	1.72	100	removed (CheckM)	removed (CheckM)	removed (CheckM)	removed (CheckM)	removed (CheckM)	removed (CheckM)	removed (CheckM)	removed (CheckM)	removed (CheckM)	removed (CheckM)
GCA_017380055.1	Ruminant	SAMN16340747	not type material	71.16	0	0	removed (CheckM)	removed (CheckM)	removed (CheckM)	removed (CheckM)	removed (CheckM)	removed (CheckM)	removed (CheckM)	removed (CheckM)	removed (CheckM)	removed (CheckM)
GCA_017380275.1	Ruminant	SAMN16340736	not type material	57.21	0	0	removed (CheckM)	removed (CheckM)	removed (CheckM)	removed (CheckM)	removed (CheckM)	removed (CheckM)	removed (CheckM)	removed (CheckM)	removed (CheckM)	removed (CheckM)
GCA_017380515.1	Ruminant	SAMN16340724	not type material	72.57	4.31	66.67	removed (CheckM)	removed (CheckM)	removed (CheckM)	removed (CheckM)	removed (CheckM)	removed (CheckM)	removed (CheckM)	removed (CheckM)	removed (CheckM)	removed (CheckM)
GCA_017380955.1	Ruminant	SAMN16340702	not type material	71.32	0	0	removed (CheckM)	removed (CheckM)	removed (CheckM)	removed (CheckM)	removed (CheckM)	removed (CheckM)	removed (CheckM)	removed (CheckM)	removed (CheckM)	removed (CheckM)
GCA_017381075.1	Ruminant	SAMN16340695	not type material	92.11	5.93	76.47	removed (CheckM)	removed (CheckM)	removed (CheckM)	removed (CheckM)	removed (CheckM)	removed (CheckM)	removed (CheckM)	removed (CheckM)	removed (CheckM)	removed (CheckM)
GCA_017381095.1	Ruminant	SAMN16340696	not type material	90.48	7.61	71.43	removed (CheckM)	removed (CheckM)	removed (CheckM)	removed (CheckM)	removed (CheckM)	removed (CheckM)	removed (CheckM)	removed (CheckM)	removed (CheckM)	removed (CheckM)
GCA_017382955.1	Ruminant	SAMN16340605	not type material	70.69	1.72	100	removed (CheckM)	removed (CheckM)	removed (CheckM)	removed (CheckM)	removed (CheckM)	removed (CheckM)	removed (CheckM)	removed (CheckM)	removed (CheckM)	removed (CheckM)
GCA_017384185.1	Ruminant	SAMN16340476	not type material	72.34	3.45	100	removed (CheckM)	removed (CheckM)	removed (CheckM)	removed (CheckM)	removed (CheckM)	removed (CheckM)	removed (CheckM)	removed (CheckM)	removed (CheckM)	removed (CheckM)
GCA_017387365.1	Ruminant	SAMN16340764	not type material	89.83	6.01	66.67	removed (CheckM)	removed (CheckM)	removed (CheckM)	removed (CheckM)	removed (CheckM)	removed (CheckM)	removed (CheckM)	removed (CheckM)	removed (CheckM)	removed (CheckM)
GCA_017391435.1	Ruminant	SAMN16341267	not type material	60.42	1.72	100	removed (CheckM)	removed (CheckM)	removed (CheckM)	removed (CheckM)	removed (CheckM)	removed (CheckM)	removed (CheckM)	removed (CheckM)	removed (CheckM)	removed (CheckM)
GCA_017391665.1	Ruminant	SAMN16341241	not type material	91.47	6.73	50	removed (CheckM)	removed (CheckM)	removed (CheckM)	removed (CheckM)	removed (CheckM)	removed (CheckM)	removed (CheckM)	removed (CheckM)	removed (CheckM)	removed (CheckM)
GCA_017391845.1	Ruminant	SAMN16341231	not type material	93.73	6.68	88	removed (CheckM)	removed (CheckM)	removed (CheckM)	removed (CheckM)	removed (CheckM)	removed (CheckM)	removed (CheckM)	removed (CheckM)	removed (CheckM)	removed (CheckM)
GCA_017391985.1	Ruminant	SAMN16341217	not type material	77.17	5.13	29.41	removed (CheckM)	removed (CheckM)	removed (CheckM)	removed (CheckM)	removed (CheckM)	removed (CheckM)	removed (CheckM)	removed (CheckM)	removed (CheckM)	removed (CheckM)
GCA_017398735.1	Ruminant	SAMN16342129	not type material	74.48	0	0	removed (CheckM)	removed (CheckM)	removed (CheckM)	removed (CheckM)	removed (CheckM)	removed (CheckM)	removed (CheckM)	removed (CheckM)	removed (CheckM)	removed (CheckM)
GCA_017407245.1	Ruminant	SAMN16342692	not type material	58.97	1.72	0	removed (CheckM)	removed (CheckM)	removed (CheckM)	removed (CheckM)	removed (CheckM)	removed (CheckM)	removed (CheckM)	removed (CheckM)	removed (CheckM)	removed (CheckM)
GCA_017407505.1	Ruminant	SAMN16342678	not type material	65.52	1.72	0	removed (CheckM)	removed (CheckM)	removed (CheckM)	removed (CheckM)	removed (CheckM)	removed (CheckM)	removed (CheckM)	removed (CheckM)	removed (CheckM)	removed (CheckM)
GCA_017421945.1	Ruminant	SAMN16340810	not type material	63.43	0	0	removed (CheckM)	removed (CheckM)	removed (CheckM)	removed (CheckM)	removed (CheckM)	removed (CheckM)	removed (CheckM)	removed (CheckM)	removed (CheckM)	removed (CheckM)
GCA_017436185.1	Ruminant	SAMN16343513	not type material	82.88	6.25	6.25	removed (CheckM)	removed (CheckM)	removed (CheckM)	removed (CheckM)	removed (CheckM)	removed (CheckM)	removed (CheckM)	removed (CheckM)	removed (CheckM)	removed (CheckM)
GCA_017452065.1	Ruminant	SAMN16344436	not type material	94.67	6.24	54.84	removed (CheckM)	removed (CheckM)	removed (CheckM)	removed (CheckM)	removed (CheckM)	removed (CheckM)	removed (CheckM)	removed (CheckM)	removed (CheckM)	removed (CheckM)
GCA_017472445.1	Ruminant	SAMN16345193	not type material	86.3	5.29	61.54	removed (CheckM)	removed (CheckM)	removed (CheckM)	removed (CheckM)	removed (CheckM)	removed (CheckM)	removed (CheckM)	removed (CheckM)	removed (CheckM)	removed (CheckM)
GCA_017474145.1	Ruminant	SAMN16345667	not type material	84.77	5.8	43.75	removed (CheckM)	removed (CheckM)	removed (CheckM)	removed (CheckM)	removed (CheckM)	removed (CheckM)	removed (CheckM)	removed (CheckM)	removed (CheckM)	removed (CheckM)
GCA_017477825.1	Ruminant	SAMN16345666	not type material	95.11	6.11	64.71	removed (CheckM)	removed (CheckM)	removed (CheckM)	removed (CheckM)	removed (CheckM)	removed (CheckM)	removed (CheckM)	removed (CheckM)	removed (CheckM)	removed (CheckM)
GCA_017481145.1	Ruminant	SAMN16345179	not type material	67.24	0	0	removed (CheckM)	removed (CheckM)	removed (CheckM)	removed (CheckM)	removed (CheckM)	removed (CheckM)	removed (CheckM)	removed (CheckM)	removed (CheckM)	removed (CheckM)
GCA_017482815.1	Ruminant	SAMN16345092	not type material	61.3	0	0	removed (CheckM)	removed (CheckM)	removed (CheckM)	removed (CheckM)	removed (CheckM)	removed (CheckM)	removed (CheckM)	removed (CheckM)	removed (CheckM)	removed (CheckM)
GCA_017501025.1	Ruminant	SAMN16345957	not type material	56.9	0.86	100	removed (CheckM)	removed (CheckM)	removed (CheckM)	removed (CheckM)	removed (CheckM)	removed (CheckM)	removed (CheckM)	removed (CheckM)	removed (CheckM)	removed (CheckM)
GCA_017503605.1	Ruminant	SAMN16345829	not type material	92.31	6.35	68.75	removed (CheckM)	removed (CheckM)	removed (CheckM)	removed (CheckM)	removed (CheckM)	removed (CheckM)	removed (CheckM)	removed (CheckM)	removed (CheckM)	removed (CheckM)
GCA_017506705.1	Ruminant	SAMN16345672	not type material	95.22	6.03	81.25	removed (CheckM)	removed (CheckM)	removed (CheckM)	removed (CheckM)	removed (CheckM)	removed (CheckM)	removed (CheckM)	removed (CheckM)	removed (CheckM)	removed (CheckM)
GCA_017507075.1	Ruminant	SAMN16346056	not type material	74.45	0	0	removed (CheckM)	removed (CheckM)	removed (CheckM)	removed (CheckM)	removed (CheckM)	removed (CheckM)	removed (CheckM)	removed (CheckM)	removed (CheckM)	removed (CheckM)
GCA_017507635.1	Ruminant	SAMN16346032	not type material	88.73	5.93	80	removed (CheckM)	removed (CheckM)	removed (CheckM)	removed (CheckM)	removed (CheckM)	removed (CheckM)	removed (CheckM)	removed (CheckM)	removed (CheckM)	removed (CheckM)
GCA_017513505.1	Ruminant	SAMN16346831	not type material	74.29	0	0	removed (CheckM)	removed (CheckM)	removed (CheckM)	removed (CheckM)	removed (CheckM)	removed (CheckM)	removed (CheckM)	removed (CheckM)	removed (CheckM)	removed (CheckM)
GCA_017517885.1	Ruminant	SAMN16346640	not type material	72.57	2.59	0	removed (CheckM)	removed (CheckM)	removed (CheckM)	removed (CheckM)	removed (CheckM)	removed (CheckM)	removed (CheckM)	removed (CheckM)	removed (CheckM)	removed (CheckM)
GCA_017520215.1	Ruminant	SAMN16346853	not type material	61.52	1.72	100	removed (CheckM)	removed (CheckM)	removed (CheckM)	removed (CheckM)	removed (CheckM)	removed (CheckM)	removed (CheckM)	removed (CheckM)	removed (CheckM)	removed (CheckM)
GCA_017532885.1	Ruminant	SAMN16346922	not type material	94.8	7.13	42.86	removed (CheckM)	removed (CheckM)	removed (CheckM)	removed (CheckM)	removed (CheckM)	removed (CheckM)	removed (CheckM)	removed (CheckM)	removed (CheckM)	removed (CheckM)
GCA_017546345.1	Ruminant	SAMN16347971	not type material	81.03	6.03	60	removed (CheckM)	removed (CheckM)	removed (CheckM)	removed (CheckM)	removed (CheckM)	removed (CheckM)	removed (CheckM)	removed (CheckM)	removed (CheckM)	removed (CheckM)
GCA_017555725.1	Ruminant	SAMN16348199	not type material	54.31	0	0	removed (CheckM)	removed (CheckM)	removed (CheckM)	removed (CheckM)	removed (CheckM)	removed (CheckM)	removed (CheckM)	removed (CheckM)	removed (CheckM)	removed (CheckM)
GCA_017555975.1	Ruminant	SAMN16348187	not type material	91.62	8.32	36	removed (CheckM)	removed (CheckM)	removed (CheckM)	removed (CheckM)	removed (CheckM)	removed (CheckM)	removed (CheckM)	removed (CheckM)	removed (CheckM)	removed (CheckM)
GCA_017558025.1	Ruminant	SAMN16347955	not type material	99.52	5.17	33.33	removed (CheckM)	removed (CheckM)	removed (CheckM)	removed (CheckM)	removed (CheckM)	removed (CheckM)	removed (CheckM)	removed (CheckM)	removed (CheckM)	removed (CheckM)
GCA_017559425.1	Ruminant	SAMN16347848	not type material	72.76	0	0	removed (CheckM)	removed (CheckM)	removed (CheckM)	removed (CheckM)	removed (CheckM)	removed (CheckM)	removed (CheckM)	removed (CheckM)	removed (CheckM)	removed (CheckM)
GCA_017559615.1	Ruminant	SAMN16347815	not type material	89.43	7.37	35.29	removed (CheckM)	removed (CheckM)	removed (CheckM)	removed (CheckM)	removed (CheckM)	removed (CheckM)	removed (CheckM)	removed (CheckM)	removed (CheckM)	removed (CheckM)
GCA_017559685.1	Ruminant	SAMN16347812	not type material	68.26	1.72	0	removed (CheckM)	removed (CheckM)	removed (CheckM)	removed (CheckM)	removed (CheckM)	removed (CheckM)	removed (CheckM)	removed (CheckM)	removed (CheckM)	removed (CheckM)
GCA_017560305.1	Ruminant	SAMN16347741	not type material	93.37	6.15	65.71	removed (CheckM)	removed (CheckM)	removed (CheckM)	removed (CheckM)	removed (CheckM)	removed (CheckM)	removed (CheckM)	removed (CheckM)	removed (CheckM)	removed (CheckM)
GCA_017623755.1	Ruminant	SAMN16349130	not type material	73.79	0	0	removed (CheckM)	removed (CheckM)	removed (CheckM)	removed (CheckM)	removed (CheckM)	removed (CheckM)	removed (CheckM)	removed (CheckM)	removed (CheckM)	removed (CheckM)
GCA_017625455.1	Ruminant	SAMN16349035	not type material	72.71	0	0	removed (CheckM)	removed (CheckM)	removed (CheckM)	removed (CheckM)	removed (CheckM)	removed (CheckM)	removed (CheckM)	removed (CheckM)	removed (CheckM)	removed (CheckM)
GCA_017629615.1	Ruminant	SAMN16350019	not type material	58.62	1.72	100	removed (CheckM)	removed (CheckM)	removed (CheckM)	removed (CheckM)	removed (CheckM)	removed (CheckM)	removed (CheckM)	removed (CheckM)	removed (CheckM)	removed (CheckM)
GCA_017630455.1	Ruminant	SAMN16349980	not type material	97.07	6.56	25.93	removed (CheckM)	removed (CheckM)	removed (CheckM)	removed (CheckM)	removed (CheckM)	removed (CheckM)	removed (CheckM)	removed (CheckM)	removed (CheckM)	removed (CheckM)
GCA_017630735.1	Ruminant	SAMN16349966	not type material	92.8	5.9	61.9	removed (CheckM)	removed (CheckM)	removed (CheckM)	removed (CheckM)	removed (CheckM)	removed (CheckM)	removed (CheckM)	removed (CheckM)	removed (CheckM)	removed (CheckM)
GCA_017631035.1	Ruminant	SAMN16349949	not type material	56.03	1.72	100	removed (CheckM)	removed (CheckM)	removed (CheckM)	removed (CheckM)	removed (CheckM)	removed (CheckM)	removed (CheckM)	removed (CheckM)	removed (CheckM)	removed (CheckM)
GCA_017631135.1	Ruminant	SAMN16349944	not type material	52.59	0	0	removed (CheckM)	removed (CheckM)	removed (CheckM)	removed (CheckM)	removed (CheckM)	removed (CheckM)	removed (CheckM)	removed (CheckM)	removed (CheckM)	removed (CheckM)
GCA_017631285.1	Ruminant	SAMN16349936	not type material	69.83	1.72	100	removed (CheckM)	removed (CheckM)	removed (CheckM)	removed (CheckM)	removed (CheckM)	removed (CheckM)	removed (CheckM)	removed (CheckM)	removed (CheckM)	removed (CheckM)
GCA_017632215.1	Ruminant	SAMN16349890	not type material	98.21	9.29	25	removed (CheckM)	removed (CheckM)	removed (CheckM)	removed (CheckM)	removed (CheckM)	removed (CheckM)	removed (CheckM)	removed (CheckM)	removed (CheckM)	removed (CheckM)
GCA_017646785.1	Ruminant	SAMN16350413	not type material	71.03	3.45	50	removed (CheckM)	removed (CheckM)	removed (CheckM)	removed (CheckM)	removed (CheckM)	removed (CheckM)	removed (CheckM)	removed (CheckM)	removed (CheckM)	removed (CheckM)
GCA_017647375.1	Ruminant	SAMN16350382	not type material	96.24	6.3	15.15	removed (CheckM)	removed (CheckM)	removed (CheckM)	removed (CheckM)	removed (CheckM)	removed (CheckM)	removed (CheckM)	removed (CheckM)	removed (CheckM)	removed (CheckM)
GCA_017647585.1	Ruminant	SAMN16350371	not type material	96.16	5.35	29.41	removed (CheckM)	removed (CheckM)	removed (CheckM)	removed (CheckM)	removed (CheckM)	removed (CheckM)	removed (CheckM)	removed (CheckM)	removed (CheckM)	removed (CheckM)
GCA_017648555.1	Ruminant	SAMN16350328	not type material	89.52	5.95	59.38	removed (CheckM)	removed (CheckM)	removed (CheckM)	removed (CheckM)	removed (CheckM)	removed (CheckM)	removed (CheckM)	removed (CheckM)	removed (CheckM)	removed (CheckM)
GCA_017934845.1	Ruminant	SAMN16349656	not type material	57.24	1.72	100	removed (CheckM)	removed (CheckM)	removed (CheckM)	removed (CheckM)	removed (CheckM)	removed (CheckM)	removed (CheckM)	removed (CheckM)	removed (CheckM)	removed (CheckM)
GCA_017936425.1	Ruminant	SAMN16349576	not type material	81.03	6.03	75	removed (CheckM)	removed (CheckM)	removed (CheckM)	removed (CheckM)	removed (CheckM)	removed (CheckM)	removed (CheckM)	removed (CheckM)	removed (CheckM)	removed (CheckM)
GCA_017938385.1	Ruminant	SAMN16349474	not type material	95.4	5.71	22.22	removed (CheckM)	removed (CheckM)	removed (CheckM)	removed (CheckM)	removed (CheckM)	removed (CheckM)	removed (CheckM)	removed (CheckM)	removed (CheckM)	removed (CheckM)
GCA_017986735.1	Wastewater	SAMN18119595	not type material	73.28	1.72	0	removed (CheckM)	removed (CheckM)	removed (CheckM)	removed (CheckM)	removed (CheckM)	removed (CheckM)	removed (CheckM)	removed (CheckM)	removed (CheckM)	removed (CheckM)
GCA_017988965.1	Wastewater	SAMN18119619	not type material	63.29	0.99	80	removed (CheckM)	removed (CheckM)	removed (CheckM)	removed (CheckM)	removed (CheckM)	removed (CheckM)	removed (CheckM)	removed (CheckM)	removed (CheckM)	removed (CheckM)
GCA_018059185.1	Wastewater	SAMN18120494	not type material	63.45	1.29	88.24	removed (CheckM)	removed (CheckM)	removed (CheckM)	removed (CheckM)	removed (CheckM)	removed (CheckM)	removed (CheckM)	removed (CheckM)	removed (CheckM)	removed (CheckM)
GCA_018378655.1	Human	SAMN17801245	not type material	98.28	5.17	68.75	removed (CheckM)	removed (CheckM)	removed (CheckM)	removed (CheckM)	removed (CheckM)	removed (CheckM)	removed (CheckM)	removed (CheckM)	removed (CheckM)	removed (CheckM)
GCA_900769525.1	Human	SAMEA5278476	not type material	61.33	0.16	0	removed (CheckM)	removed (CheckM)	removed (CheckM)	removed (CheckM)	removed (CheckM)	removed (CheckM)	removed (CheckM)	removed (CheckM)	removed (CheckM)	removed (CheckM)
GCA_904502125.1	Ruminant	SAMEA7322076	not type material	82.69	5.77	66.67	removed (CheckM)	removed (CheckM)	removed (CheckM)	removed (CheckM)	removed (CheckM)	removed (CheckM)	removed (CheckM)	removed (CheckM)	removed (CheckM)	removed (CheckM)
GCA_905214515.1	Human	SAMEA7852754	not type material	52.34	0	0	removed (CheckM)	removed (CheckM)	removed (CheckM)	removed (CheckM)	removed (CheckM)	removed (CheckM)	removed (CheckM)	removed (CheckM)	removed (CheckM)	removed (CheckM)
KsyFis_unk_058	Fish	SAMN38429377	MAGs in this study	96.63	0	0	passed (CheckM)	14	2	Fish	14_1	1	y	passed (CheckM & dRep)	d__Bacteria;p__Bacteroidota;c__Bacteroidia;o__Bacteroidales;f__Rikenellaceae;g__Alistipes;s__	passed (CheckM & dRep & GTDB)
KsyFis_unk_059	Fish	SAMN38429378	MAGs in this study	98.32	0	0	passed (CheckM)	14	2	Fish	14_2	1	y	passed (CheckM & dRep)	d__Bacteria;p__Bacteroidota;c__Bacteroidia;o__Bacteroidales;f__Rikenellaceae;g__Alistipes;s__	passed (CheckM & dRep & GTDB)
KsyFis_unk_060	Fish	SAMN38429440	MAGs in this study	98.06	0.48	0	passed (CheckM)	27	9	Fish	27_9	1	y	passed (CheckM & dRep)	d__Bacteria;p__Bacteroidota;c__Bacteroidia;o__Bacteroidales;f__Rikenellaceae;g__Alistipes;s__	passed (CheckM & dRep & GTDB)
KsyFis_unk_061	Fish	SAMN38429443	MAGs in this study	97.2	0.76	66.67	passed (CheckM)	27	9	Fish	27_1	1	y	passed (CheckM & dRep)	d__Bacteria;p__Bacteroidota;c__Bacteroidia;o__Bacteroidales;f__Rikenellaceae;g__Alistipes;s__	passed (CheckM & dRep & GTDB)
KsyFis_unk_062	Fish	SAMN38429447	MAGs in this study	97.12	0.72	100	passed (CheckM)	27	9	Fish	27_4	1	y	passed (CheckM & dRep)	d__Bacteria;p__Bacteroidota;c__Bacteroidia;o__Bacteroidales;f__Rikenellaceae;g__Alistipes;s__	passed (CheckM & dRep & GTDB)
KsyFis_unk_063	Fish	SAMN38429448	MAGs in this study	96.63	0	0	passed (CheckM)	27	9	Fish	27_7	1	y	passed (CheckM & dRep)	d__Bacteria;p__Bacteroidota;c__Bacteroidia;o__Bacteroidales;f__Rikenellaceae;g__Alistipes;s__	passed (CheckM & dRep & GTDB)
KsyFis_unk_064	Fish	SAMN38429445	MAGs in this study	96.75	0.88	66.67	passed (CheckM)	27	9	Fish	27_6	1	y	passed (CheckM & dRep)	d__Bacteria;p__Bacteroidota;c__Bacteroidia;o__Bacteroidales;f__Rikenellaceae;g__Alistipes;s__	passed (CheckM & dRep & GTDB)
KsyFis_unk_065	Fish	SAMN38429442	MAGs in this study	98.5	0.22	100	passed (CheckM)	27	9	Fish	27_5	1	y	passed (CheckM & dRep)	d__Bacteria;p__Bacteroidota;c__Bacteroidia;o__Bacteroidales;f__Rikenellaceae;g__Alistipes;s__	passed (CheckM & dRep & GTDB)
KsyFis_unk_066	Fish	SAMN38429446	MAGs in this study	98.56	0.26	100	passed (CheckM)	27	9	Fish	27_2	1	y	passed (CheckM & dRep)	d__Bacteria;p__Bacteroidota;c__Bacteroidia;o__Bacteroidales;f__Rikenellaceae;g__Alistipes;s__	passed (CheckM & dRep & GTDB)
KsyFis_unk_067	Fish	SAMN38429444	MAGs in this study	98.56	0.06	100	passed (CheckM)	27	9	Fish	27_8	1	y	passed (CheckM & dRep)	d__Bacteria;p__Bacteroidota;c__Bacteroidia;o__Bacteroidales;f__Rikenellaceae;g__Alistipes;s__	passed (CheckM & dRep & GTDB)
KsyFis_unk_068	Fish	SAMN38429441	MAGs in this study	98.08	1.2	100	passed (CheckM)	27	9	Fish	27_3	1	y	passed (CheckM & dRep)	d__Bacteria;p__Bacteroidota;c__Bacteroidia;o__Bacteroidales;f__Rikenellaceae;g__Alistipes;s__	passed (CheckM & dRep & GTDB)
KsyFis_unk_069	Fish	SAMN38429464	MAGs in this study	93.89	2.04	62.5	passed (CheckM)	32	1	Fish	32_0	1	y	passed (CheckM & dRep)	d__Bacteria;p__Bacteroidota;c__Bacteroidia;o__Bacteroidales;f__Rikenellaceae;g__Alistipes;s__	passed (CheckM & dRep & GTDB)
KsyFis_unk_070	Fish	SAMN38429465	MAGs in this study	98.5	2.02	60	passed (CheckM)	29	1	Fish	29_0	1	y	passed (CheckM & dRep)	d__Bacteria;p__Bacteroidota;c__Bacteroidia;o__Bacteroidales;f__Rikenellaceae;g__Alistipes;s__	passed (CheckM & dRep & GTDB)
KsyFis_unk_071	Fish	SAMN38429466	MAGs in this study	79.33	3.22	23.08	passed (CheckM)	28	10	Fish	28_10	1	y	passed (CheckM & dRep)	d__Bacteria;p__Bacteroidota;c__Bacteroidia;o__Bacteroidales;f__Rikenellaceae;g__Alistipes;s__	passed (CheckM & dRep & GTDB)
KsyFis_unk_072	Fish	SAMN38429467	MAGs in this study	98.56	1.12	0	passed (CheckM)	28	10	Fish	28_8	1	y	passed (CheckM & dRep)	d__Bacteria;p__Bacteroidota;c__Bacteroidia;o__Bacteroidales;f__Rikenellaceae;g__Alistipes;s__	passed (CheckM & dRep & GTDB)
KsyFis_unk_073	Fish	SAMN38429474	MAGs in this study	95.85	0.96	33.33	passed (CheckM)	28	10	Fish	28_6	1	y	passed (CheckM & dRep)	d__Bacteria;p__Bacteroidota;c__Bacteroidia;o__Bacteroidales;f__Rikenellaceae;g__Alistipes;s__	passed (CheckM & dRep & GTDB)
KsyFis_unk_074	Fish	SAMN38429473	MAGs in this study	97.1	2.16	16.67	passed (CheckM)	28	10	Fish	28_5	1	y	passed (CheckM & dRep)	d__Bacteria;p__Bacteroidota;c__Bacteroidia;o__Bacteroidales;f__Rikenellaceae;g__Alistipes;s__	passed (CheckM & dRep & GTDB)
KsyFis_unk_075	Fish	SAMN38429469	MAGs in this study	93.57	1.62	33.33	passed (CheckM)	28	10	Fish	28_1	1	y	passed (CheckM & dRep)	d__Bacteria;p__Bacteroidota;c__Bacteroidia;o__Bacteroidales;f__Rikenellaceae;g__Alistipes;s__	passed (CheckM & dRep & GTDB)
KsyFis_unk_076	Fish	SAMN38429470	MAGs in this study	90.82	2.32	0	passed (CheckM)	28	10	Fish	28_3	1	y	passed (CheckM & dRep)	d__Bacteria;p__Bacteroidota;c__Bacteroidia;o__Bacteroidales;f__Rikenellaceae;g__Alistipes;s__	passed (CheckM & dRep & GTDB)
KsyFis_unk_077	Fish	SAMN38429471	MAGs in this study	96.48	0.96	50	passed (CheckM)	28	10	Fish	28_9	1	y	passed (CheckM & dRep)	d__Bacteria;p__Bacteroidota;c__Bacteroidia;o__Bacteroidales;f__Rikenellaceae;g__Alistipes;s__	passed (CheckM & dRep & GTDB)
KsyFis_unk_078	Fish	SAMN38429472	MAGs in this study	98.66	2.48	69.23	passed (CheckM)	28	10	Fish	28_4	1	y	passed (CheckM & dRep)	d__Bacteria;p__Bacteroidota;c__Bacteroidia;o__Bacteroidales;f__Rikenellaceae;g__Alistipes;s__	passed (CheckM & dRep & GTDB)
KsyFis_unk_079	Fish	SAMN38429468	MAGs in this study	96.17	1.71	40	passed (CheckM)	28	10	Fish	28_7	1	y	passed (CheckM & dRep)	d__Bacteria;p__Bacteroidota;c__Bacteroidia;o__Bacteroidales;f__Rikenellaceae;g__Alistipes;s__	passed (CheckM & dRep & GTDB)
KsyFis_unk_080	Fish	SAMN38429475	MAGs in this study	97.31	0.48	0	passed (CheckM)	28	10	Fish	28_2	1	y	passed (CheckM & dRep)	d__Bacteria;p__Bacteroidota;c__Bacteroidia;o__Bacteroidales;f__Rikenellaceae;g__Alistipes;s__	passed (CheckM & dRep & GTDB)
KsyFis_unk_081	Fish	SAMN38429450	MAGs in this study	92.82	1.76	50	passed (CheckM)	31	2	Fish	31_1	1	y	passed (CheckM & dRep)	d__Bacteria;p__Bacteroidota;c__Bacteroidia;o__Bacteroidales;f__Rikenellaceae;g__Alistipes;s__	passed (CheckM & dRep & GTDB)
KsyFis_unk_082	Fish	SAMN38429451	MAGs in this study	84.48	2.98	66.67	passed (CheckM)	31	2	Fish	31_2	1	y	passed (CheckM & dRep)	d__Bacteria;p__Bacteroidota;c__Bacteroidia;o__Bacteroidales;f__Rikenellaceae;g__Alistipes;s__	passed (CheckM & dRep & GTDB)
KsyFis_unk_083	Fish	SAMN38429461	MAGs in this study	96.63	0	0	passed (CheckM)	30	10	Fish	30_5	1	y	passed (CheckM & dRep)	d__Bacteria;p__Bacteroidota;c__Bacteroidia;o__Bacteroidales;f__Rikenellaceae;g__Alistipes;s__	passed (CheckM & dRep & GTDB)
KsyFis_unk_084	Fish	SAMN38429457	MAGs in this study	97.6	0	0	passed (CheckM)	30	10	Fish	30_2	1	y	passed (CheckM & dRep)	d__Bacteria;p__Bacteroidota;c__Bacteroidia;o__Bacteroidales;f__Rikenellaceae;g__Alistipes;s__	passed (CheckM & dRep & GTDB)
KsyFis_unk_085	Fish	SAMN38429458	MAGs in this study	97.6	0	0	passed (CheckM)	30	10	Fish	30_6	1	y	passed (CheckM & dRep)	d__Bacteria;p__Bacteroidota;c__Bacteroidia;o__Bacteroidales;f__Rikenellaceae;g__Alistipes;s__	passed (CheckM & dRep & GTDB)
KsyFis_unk_086	Fish	SAMN38429460	MAGs in this study	98.08	0	0	passed (CheckM)	30	10	Fish	30_8	1	y	passed (CheckM & dRep)	d__Bacteria;p__Bacteroidota;c__Bacteroidia;o__Bacteroidales;f__Rikenellaceae;g__Alistipes;s__	passed (CheckM & dRep & GTDB)
KsyFis_unk_087	Fish	SAMN38429455	MAGs in this study	97.53	3.93	25	passed (CheckM)	30	10	Fish	30_9	1	y	passed (CheckM & dRep)	d__Bacteria;p__Bacteroidota;c__Bacteroidia;o__Bacteroidales;f__Rikenellaceae;g__Alistipes;s__	passed (CheckM & dRep & GTDB)
KsyFis_unk_088	Fish	SAMN38429452	MAGs in this study	98.56	0.24	0	passed (CheckM)	30	10	Fish	30_4	1	y	passed (CheckM & dRep)	d__Bacteria;p__Bacteroidota;c__Bacteroidia;o__Bacteroidales;f__Rikenellaceae;g__Alistipes;s__	passed (CheckM & dRep & GTDB)
KsyFis_unk_089	Fish	SAMN38429454	MAGs in this study	95.77	0.72	33.33	passed (CheckM)	30	10	Fish	30_1	1	y	passed (CheckM & dRep)	d__Bacteria;p__Bacteroidota;c__Bacteroidia;o__Bacteroidales;f__Rikenellaceae;g__Alistipes;s__	passed (CheckM & dRep & GTDB)
KsyFis_unk_090	Fish	SAMN38429456	MAGs in this study	97.12	4.49	36.36	passed (CheckM)	30	10	Fish	30_10	1	y	passed (CheckM & dRep)	d__Bacteria;p__Bacteroidota;c__Bacteroidia;o__Bacteroidales;f__Rikenellaceae;g__Alistipes;s__	passed (CheckM & dRep & GTDB)
KsyFis_unk_091	Fish	SAMN38429453	MAGs in this study	96.28	0.24	0	passed (CheckM)	30	10	Fish	30_7	1	y	passed (CheckM & dRep)	d__Bacteria;p__Bacteroidota;c__Bacteroidia;o__Bacteroidales;f__Rikenellaceae;g__Alistipes;s__	passed (CheckM & dRep & GTDB)
KsyFis_unk_092	Fish	SAMN38429459	MAGs in this study	98.08	0.18	100	passed (CheckM)	30	10	Fish	30_3	1	y	passed (CheckM & dRep)	d__Bacteria;p__Bacteroidota;c__Bacteroidia;o__Bacteroidales;f__Rikenellaceae;g__Alistipes;s__	passed (CheckM & dRep & GTDB)
KsyFis_unk_093	Fish	SAMN38429449	MAGs in this study	96	0.48	100	passed (CheckM)	25	1	Fish	25_0	1	y	passed (CheckM & dRep)	d__Bacteria;p__Bacteroidota;c__Bacteroidia;o__Bacteroidales;f__Rikenellaceae;g__Alistipes;s__	passed (CheckM & dRep & GTDB)
KsyFis_unk_094	Fish	SAMN38429462	MAGs in this study	93.99	0.48	100	passed (CheckM)	26	1	Fish	26_0	1	y	passed (CheckM & dRep)	d__Bacteria;p__Bacteroidota;c__Bacteroidia;o__Bacteroidales;f__Rikenellaceae;g__Alistipes;s__	passed (CheckM & dRep & GTDB)
KsyFis_unk_095	Fish	SAMN38429463	MAGs in this study	96.73	1.06	66.67	passed (CheckM)	24	1	Fish	24_0	1	y	passed (CheckM & dRep)	d__Bacteria;p__Bacteroidota;c__Bacteroidia;o__Bacteroidales;f__Rikenellaceae;g__Alistipes;s__	passed (CheckM & dRep & GTDB)
KsyFis_unk_096	Fish	SAMN38429386	MAGs in this study	95.82	1.44	57.14	passed (CheckM)	9	1	Fish	9_0	1	y	passed (CheckM & dRep)	d__Bacteria;p__Bacteroidota;c__Bacteroidia;o__Bacteroidales;f__Rikenellaceae;g__Alistipes;s__	passed (CheckM & dRep & GTDB)
KsyFis_unk_097	Fish	SAMN38429387	MAGs in this study	93.41	1.2	33.33	passed (CheckM)	37	3	Fish	37_3	1	y	passed (CheckM & dRep)	d__Bacteria;p__Bacteroidota;c__Bacteroidia;o__Bacteroidales;f__Rikenellaceae;g__Alistipes;s__	passed (CheckM & dRep & GTDB)
KsyFis_unk_098	Fish	SAMN38429388	MAGs in this study	98.08	0.96	100	passed (CheckM)	37	3	Fish	37_1	1	y	passed (CheckM & dRep)	d__Bacteria;p__Bacteroidota;c__Bacteroidia;o__Bacteroidales;f__Rikenellaceae;g__Alistipes;s__	passed (CheckM & dRep & GTDB)
KsyFis_unk_099	Fish	SAMN38429389	MAGs in this study	98.32	0.51	50	passed (CheckM)	37	3	Fish	37_2	1	y	passed (CheckM & dRep)	d__Bacteria;p__Bacteroidota;c__Bacteroidia;o__Bacteroidales;f__Rikenellaceae;g__Alistipes;s__	passed (CheckM & dRep & GTDB)
KsyFis_unk_100	Fish	SAMN38429390	MAGs in this study	98.37	0.48	50	passed (CheckM)	39	1	Fish	39_0	1	y	passed (CheckM & dRep)	d__Bacteria;p__Bacteroidota;c__Bacteroidia;o__Bacteroidales;f__Rikenellaceae;g__Alistipes;s__	passed (CheckM & dRep & GTDB)
KsyFis_unk_101	Fish	SAMN38429391	MAGs in this study	99.04	2.64	50	passed (CheckM)	38	11	Fish	38_8	1	y	passed (CheckM & dRep)	d__Bacteria;p__Bacteroidota;c__Bacteroidia;o__Bacteroidales;f__Rikenellaceae;g__Alistipes;s__	passed (CheckM & dRep & GTDB)
KsyFis_unk_102	Fish	SAMN38429393	MAGs in this study	99.04	0.48	0	passed (CheckM)	38	11	Fish	38_3	1	y	passed (CheckM & dRep)	d__Bacteria;p__Bacteroidota;c__Bacteroidia;o__Bacteroidales;f__Rikenellaceae;g__Alistipes;s__	passed (CheckM & dRep & GTDB)
KsyFis_unk_103	Fish	SAMN38429394	MAGs in this study	99.04	0.48	0	passed (CheckM)	38	11	Fish	38_5	1	y	passed (CheckM & dRep)	d__Bacteria;p__Bacteroidota;c__Bacteroidia;o__Bacteroidales;f__Rikenellaceae;g__Alistipes;s__	passed (CheckM & dRep & GTDB)
KsyFis_unk_104	Fish	SAMN38429398	MAGs in this study	98.88	0.68	75	passed (CheckM)	38	11	Fish	38_7	1	y	passed (CheckM & dRep)	d__Bacteria;p__Bacteroidota;c__Bacteroidia;o__Bacteroidales;f__Rikenellaceae;g__Alistipes;s__	passed (CheckM & dRep & GTDB)
KsyFis_unk_105	Fish	SAMN38429400	MAGs in this study	98.56	0.48	0	passed (CheckM)	38	11	Fish	38_6	1	y	passed (CheckM & dRep)	d__Bacteria;p__Bacteroidota;c__Bacteroidia;o__Bacteroidales;f__Rikenellaceae;g__Alistipes;s__	passed (CheckM & dRep & GTDB)
KsyFis_unk_106	Fish	SAMN38429395	MAGs in this study	96.67	1.92	0	passed (CheckM)	38	11	Fish	38_1	1	y	passed (CheckM & dRep)	d__Bacteria;p__Bacteroidota;c__Bacteroidia;o__Bacteroidales;f__Rikenellaceae;g__Alistipes;s__	passed (CheckM & dRep & GTDB)
KsyFis_unk_107	Fish	SAMN38429396	MAGs in this study	98.62	1.62	75	passed (CheckM)	38	11	Fish	38_9	1	y	passed (CheckM & dRep)	d__Bacteria;p__Bacteroidota;c__Bacteroidia;o__Bacteroidales;f__Rikenellaceae;g__Alistipes;s__	passed (CheckM & dRep & GTDB)
KsyFis_unk_108	Fish	SAMN38429399	MAGs in this study	99.04	0.48	0	passed (CheckM)	38	11	Fish	38_2	1	y	passed (CheckM & dRep)	d__Bacteria;p__Bacteroidota;c__Bacteroidia;o__Bacteroidales;f__Rikenellaceae;g__Alistipes;s__	passed (CheckM & dRep & GTDB)
KsyFis_unk_109	Fish	SAMN38429401	MAGs in this study	99.04	0.48	0	passed (CheckM)	38	11	Fish	38_4	1	y	passed (CheckM & dRep)	d__Bacteria;p__Bacteroidota;c__Bacteroidia;o__Bacteroidales;f__Rikenellaceae;g__Alistipes;s__	passed (CheckM & dRep & GTDB)
KsyFis_unk_110	Fish	SAMN38429392	MAGs in this study	98.56	0.48	0	passed (CheckM)	38	11	Fish	38_10	1	y	passed (CheckM & dRep)	d__Bacteria;p__Bacteroidota;c__Bacteroidia;o__Bacteroidales;f__Rikenellaceae;g__Alistipes;s__	passed (CheckM & dRep & GTDB)
KsyFis_unk_111	Fish	SAMN38429397	MAGs in this study	99.04	1.32	75	passed (CheckM)	38	11	Fish	38_11	1	y	passed (CheckM & dRep)	d__Bacteria;p__Bacteroidota;c__Bacteroidia;o__Bacteroidales;f__Rikenellaceae;g__Alistipes;s__	passed (CheckM & dRep & GTDB)
KsyFis_unk_112	Fish	SAMN38429402	MAGs in this study	98.45	1.12	0	passed (CheckM)	41	2	Fish	41_1	1	y	passed (CheckM & dRep)	d__Bacteria;p__Bacteroidota;c__Bacteroidia;o__Bacteroidales;f__Rikenellaceae;g__Alistipes;s__	passed (CheckM & dRep & GTDB)
KsyFis_unk_113	Fish	SAMN38429403	MAGs in this study	98.29	0.64	50	passed (CheckM)	41	2	Fish	41_2	1	y	passed (CheckM & dRep)	d__Bacteria;p__Bacteroidota;c__Bacteroidia;o__Bacteroidales;f__Rikenellaceae;g__Alistipes;s__	passed (CheckM & dRep & GTDB)
KsyFis_unk_114	Fish	SAMN38429404	MAGs in this study	96.15	0.5	33.33	passed (CheckM)	42	5	Fish	42_3	1	y	passed (CheckM & dRep)	d__Bacteria;p__Bacteroidota;c__Bacteroidia;o__Bacteroidales;f__Rikenellaceae;g__Alistipes;s__	passed (CheckM & dRep & GTDB)
KsyFis_unk_115	Fish	SAMN38429405	MAGs in this study	99.04	0.48	0	passed (CheckM)	42	5	Fish	42_2	1	y	passed (CheckM & dRep)	d__Bacteria;p__Bacteroidota;c__Bacteroidia;o__Bacteroidales;f__Rikenellaceae;g__Alistipes;s__	passed (CheckM & dRep & GTDB)
KsyFis_unk_116	Fish	SAMN38429406	MAGs in this study	99.04	0.1	100	passed (CheckM)	42	5	Fish	42_1	1	y	passed (CheckM & dRep)	d__Bacteria;p__Bacteroidota;c__Bacteroidia;o__Bacteroidales;f__Rikenellaceae;g__Alistipes;s__	passed (CheckM & dRep & GTDB)
KsyFis_unk_117	Fish	SAMN38429407	MAGs in this study	97.12	0	0	passed (CheckM)	42	5	Fish	42_5	1	y	passed (CheckM & dRep)	d__Bacteria;p__Bacteroidota;c__Bacteroidia;o__Bacteroidales;f__Rikenellaceae;g__Alistipes;s__	passed (CheckM & dRep & GTDB)
KsyFis_unk_118	Fish	SAMN38429408	MAGs in this study	99.04	0	0	passed (CheckM)	42	5	Fish	42_4	1	y	passed (CheckM & dRep)	d__Bacteria;p__Bacteroidota;c__Bacteroidia;o__Bacteroidales;f__Rikenellaceae;g__Alistipes;s__	passed (CheckM & dRep & GTDB)
KsyFis_unk_119	Fish	SAMN38429412	MAGs in this study	95.67	0.48	0	passed (CheckM)	43	4	Fish	43_4	1	y	passed (CheckM & dRep)	d__Bacteria;p__Bacteroidota;c__Bacteroidia;o__Bacteroidales;f__Rikenellaceae;g__Alistipes;s__	passed (CheckM & dRep & GTDB)
KsyFis_unk_120	Fish	SAMN38429411	MAGs in this study	95.58	0	0	passed (CheckM)	43	4	Fish	43_2	1	y	passed (CheckM & dRep)	d__Bacteria;p__Bacteroidota;c__Bacteroidia;o__Bacteroidales;f__Rikenellaceae;g__Alistipes;s__	passed (CheckM & dRep & GTDB)
KsyFis_unk_121	Fish	SAMN38429409	MAGs in this study	96.39	0	0	passed (CheckM)	43	4	Fish	43_1	1	y	passed (CheckM & dRep)	d__Bacteria;p__Bacteroidota;c__Bacteroidia;o__Bacteroidales;f__Rikenellaceae;g__Alistipes;s__	passed (CheckM & dRep & GTDB)
KsyFis_unk_122	Fish	SAMN38429410	MAGs in this study	95.67	0	0	passed (CheckM)	43	4	Fish	43_3	1	y	passed (CheckM & dRep)	d__Bacteria;p__Bacteroidota;c__Bacteroidia;o__Bacteroidales;f__Rikenellaceae;g__Alistipes;s__	passed (CheckM & dRep & GTDB)
KsyFis_unk_123	Fish	SAMN38429413	MAGs in this study	95.19	0	0	passed (CheckM)	40	1	Fish	40_0	1	y	passed (CheckM & dRep)	d__Bacteria;p__Bacteroidota;c__Bacteroidia;o__Bacteroidales;f__Rikenellaceae;g__Alistipes;s__	passed (CheckM & dRep & GTDB)
KsyFis_unk_124	Fish	SAMN38429414	MAGs in this study	97.6	0.96	0	passed (CheckM)	8	6	Fish	8_1	1	y	passed (CheckM & dRep)	d__Bacteria;p__Bacteroidota;c__Bacteroidia;o__Bacteroidales;f__Rikenellaceae;g__Alistipes;s__	passed (CheckM & dRep & GTDB)
KsyFis_unk_125	Fish	SAMN38429415	MAGs in this study	97.6	0.96	0	passed (CheckM)	8	6	Fish	8_2	1	y	passed (CheckM & dRep)	d__Bacteria;p__Bacteroidota;c__Bacteroidia;o__Bacteroidales;f__Rikenellaceae;g__Alistipes;s__	passed (CheckM & dRep & GTDB)
KsyFis_unk_126	Fish	SAMN38429416	MAGs in this study	97.6	0	0	passed (CheckM)	8	6	Fish	8_3	1	y	passed (CheckM & dRep)	d__Bacteria;p__Bacteroidota;c__Bacteroidia;o__Bacteroidales;f__Rikenellaceae;g__Alistipes;s__	passed (CheckM & dRep & GTDB)
KsyFis_unk_127	Fish	SAMN38429419	MAGs in this study	97.6	0.96	0	passed (CheckM)	8	6	Fish	8_5	1	y	passed (CheckM & dRep)	d__Bacteria;p__Bacteroidota;c__Bacteroidia;o__Bacteroidales;f__Rikenellaceae;g__Alistipes;s__	passed (CheckM & dRep & GTDB)
KsyFis_unk_128	Fish	SAMN38429417	MAGs in this study	97.6	0	0	passed (CheckM)	8	6	Fish	8_6	1	y	passed (CheckM & dRep)	d__Bacteria;p__Bacteroidota;c__Bacteroidia;o__Bacteroidales;f__Rikenellaceae;g__Alistipes;s__	passed (CheckM & dRep & GTDB)
KsyFis_unk_129	Fish	SAMN38429418	MAGs in this study	95.67	0	0	passed (CheckM)	8	6	Fish	8_4	1	y	passed (CheckM & dRep)	d__Bacteria;p__Bacteroidota;c__Bacteroidia;o__Bacteroidales;f__Rikenellaceae;g__Alistipes;s__	passed (CheckM & dRep & GTDB)
KsyFis_unk_130	Fish	SAMN38429380	MAGs in this study	98.56	0.48	0	passed (CheckM)	45	7	Fish	45_6	1	y	passed (CheckM & dRep)	d__Bacteria;p__Bacteroidota;c__Bacteroidia;o__Bacteroidales;f__Rikenellaceae;g__Alistipes;s__	passed (CheckM & dRep & GTDB)
KsyFis_unk_131	Fish	SAMN38429385	MAGs in this study	96.15	0.48	0	passed (CheckM)	45	7	Fish	45_7	1	y	passed (CheckM & dRep)	d__Bacteria;p__Bacteroidota;c__Bacteroidia;o__Bacteroidales;f__Rikenellaceae;g__Alistipes;s__	passed (CheckM & dRep & GTDB)
KsyFis_unk_132	Fish	SAMN38429381	MAGs in this study	99.04	0	0	passed (CheckM)	45	7	Fish	45_3	1	y	passed (CheckM & dRep)	d__Bacteria;p__Bacteroidota;c__Bacteroidia;o__Bacteroidales;f__Rikenellaceae;g__Alistipes;s__	passed (CheckM & dRep & GTDB)
KsyFis_unk_133	Fish	SAMN38429379	MAGs in this study	98.56	0	0	passed (CheckM)	45	7	Fish	45_4	1	y	passed (CheckM & dRep)	d__Bacteria;p__Bacteroidota;c__Bacteroidia;o__Bacteroidales;f__Rikenellaceae;g__Alistipes;s__	passed (CheckM & dRep & GTDB)
KsyFis_unk_134	Fish	SAMN38429383	MAGs in this study	99.04	0	0	passed (CheckM)	45	7	Fish	45_1	1	y	passed (CheckM & dRep)	d__Bacteria;p__Bacteroidota;c__Bacteroidia;o__Bacteroidales;f__Rikenellaceae;g__Alistipes;s__	passed (CheckM & dRep & GTDB)
KsyFis_unk_135	Fish	SAMN38429382	MAGs in this study	99.04	3.85	8.33	passed (CheckM)	45	7	Fish	45_5	1	y	passed (CheckM & dRep)	d__Bacteria;p__Bacteroidota;c__Bacteroidia;o__Bacteroidales;f__Rikenellaceae;g__Alistipes;s__	passed (CheckM & dRep & GTDB)
KsyFis_unk_136	Fish	SAMN38429384	MAGs in this study	96.07	0.16	0	passed (CheckM)	45	7	Fish	45_2	1	y	passed (CheckM & dRep)	d__Bacteria;p__Bacteroidota;c__Bacteroidia;o__Bacteroidales;f__Rikenellaceae;g__Alistipes;s__	passed (CheckM & dRep & GTDB)
KsyFis_unk_137	Fish	SAMN38429420	MAGs in this study	98.08	0.75	100	passed (CheckM)	36	1	Fish	36_0	1	y	passed (CheckM & dRep)	d__Bacteria;p__Bacteroidota;c__Bacteroidia;o__Bacteroidales;f__Rikenellaceae;g__Alistipes;s__	passed (CheckM & dRep & GTDB)
KsyFis_unk_138	Fish	SAMN38429426	MAGs in this study	98.56	1.44	0	passed (CheckM)	33	8	Fish	33_8	1	y	passed (CheckM & dRep)	d__Bacteria;p__Bacteroidota;c__Bacteroidia;o__Bacteroidales;f__Rikenellaceae;g__Alistipes;s__	passed (CheckM & dRep & GTDB)
KsyFis_unk_139	Fish	SAMN38429427	MAGs in this study	99.04	0	0	passed (CheckM)	33	8	Fish	33_3	1	y	passed (CheckM & dRep)	d__Bacteria;p__Bacteroidota;c__Bacteroidia;o__Bacteroidales;f__Rikenellaceae;g__Alistipes;s__	passed (CheckM & dRep & GTDB)
KsyFis_unk_140	Fish	SAMN38429428	MAGs in this study	98.56	0.64	33.33	passed (CheckM)	33	8	Fish	33_4	1	y	passed (CheckM & dRep)	d__Bacteria;p__Bacteroidota;c__Bacteroidia;o__Bacteroidales;f__Rikenellaceae;g__Alistipes;s__	passed (CheckM & dRep & GTDB)
KsyFis_unk_141	Fish	SAMN38429421	MAGs in this study	97.01	0	0	passed (CheckM)	33	8	Fish	33_1	1	y	passed (CheckM & dRep)	d__Bacteria;p__Bacteroidota;c__Bacteroidia;o__Bacteroidales;f__Rikenellaceae;g__Alistipes;s__	passed (CheckM & dRep & GTDB)
KsyFis_unk_142	Fish	SAMN38429422	MAGs in this study	96.71	0.27	50	passed (CheckM)	33	8	Fish	33_7	1	y	passed (CheckM & dRep)	d__Bacteria;p__Bacteroidota;c__Bacteroidia;o__Bacteroidales;f__Rikenellaceae;g__Alistipes;s__	passed (CheckM & dRep & GTDB)
KsyFis_unk_143	Fish	SAMN38429423	MAGs in this study	95.87	0.4	100	passed (CheckM)	33	8	Fish	33_5	1	y	passed (CheckM & dRep)	d__Bacteria;p__Bacteroidota;c__Bacteroidia;o__Bacteroidales;f__Rikenellaceae;g__Alistipes;s__	passed (CheckM & dRep & GTDB)
KsyFis_unk_144	Fish	SAMN38429424	MAGs in this study	77.74	1.22	16.67	passed (CheckM)	33	8	Fish	33_6	1	y	passed (CheckM & dRep)	d__Bacteria;p__Bacteroidota;c__Bacteroidia;o__Bacteroidales;f__Rikenellaceae;g__Alistipes;s__	passed (CheckM & dRep & GTDB)
KsyFis_unk_145	Fish	SAMN38429425	MAGs in this study	93.35	0.48	0	passed (CheckM)	33	8	Fish	33_2	1	y	passed (CheckM & dRep)	d__Bacteria;p__Bacteroidota;c__Bacteroidia;o__Bacteroidales;f__Rikenellaceae;g__Alistipes;s__	passed (CheckM & dRep & GTDB)
KsyFis_unk_146	Fish	SAMN38429429	MAGs in this study	90.51	1.31	62.5	passed (CheckM)	35	1	Fish	35_0	1	y	passed (CheckM & dRep)	d__Bacteria;p__Bacteroidota;c__Bacteroidia;o__Bacteroidales;f__Rikenellaceae;g__Alistipes;s__	passed (CheckM & dRep & GTDB)
KsyFis_unk_147	Fish	SAMN38429430	MAGs in this study	94.73	2.24	0	passed (CheckM)	34	2	Fish	34_1	1	y	passed (CheckM & dRep)	d__Bacteria;p__Bacteroidota;c__Bacteroidia;o__Bacteroidales;f__Rikenellaceae;g__Alistipes;s__	passed (CheckM & dRep & GTDB)
KsyFis_unk_148	Fish	SAMN38429431	MAGs in this study	94.39	0.96	0	passed (CheckM)	34	2	Fish	34_2	1	y	passed (CheckM & dRep)	d__Bacteria;p__Bacteroidota;c__Bacteroidia;o__Bacteroidales;f__Rikenellaceae;g__Alistipes;s__	passed (CheckM & dRep & GTDB)
KsyFis_unk_149	Fish	SAMN38429432	MAGs in this study	75.71	2.82	37.5	passed (CheckM)	46	4	Fish	46_3	1	y	passed (CheckM & dRep)	d__Bacteria;p__Bacteroidota;c__Bacteroidia;o__Bacteroidales;f__Rikenellaceae;g__Alistipes;s__	passed (CheckM & dRep & GTDB)
KsyFis_unk_150	Fish	SAMN38429433	MAGs in this study	97.65	2.45	100	passed (CheckM)	46	4	Fish	46_1	1	y	passed (CheckM & dRep)	d__Bacteria;p__Bacteroidota;c__Bacteroidia;o__Bacteroidales;f__Rikenellaceae;g__Alistipes;s__	passed (CheckM & dRep & GTDB)
KsyFis_unk_151	Fish	SAMN38429434	MAGs in this study	88.83	0.75	66.67	passed (CheckM)	46	4	Fish	46_4	1	y	passed (CheckM & dRep)	d__Bacteria;p__Bacteroidota;c__Bacteroidia;o__Bacteroidales;f__Rikenellaceae;g__Alistipes;s__	passed (CheckM & dRep & GTDB)
KsyFis_unk_152	Fish	SAMN38429435	MAGs in this study	98.21	1.35	66.67	passed (CheckM)	46	4	Fish	46_2	1	y	passed (CheckM & dRep)	d__Bacteria;p__Bacteroidota;c__Bacteroidia;o__Bacteroidales;f__Rikenellaceae;g__Alistipes;s__	passed (CheckM & dRep & GTDB)
KsyFis_unk_153	Fish	SAMN38429436	MAGs in this study	97.47	0.22	77.78	passed (CheckM)	44	4	Fish	44_1	1	y	passed (CheckM & dRep)	d__Bacteria;p__Bacteroidota;c__Bacteroidia;o__Bacteroidales;f__Rikenellaceae;g__Alistipes;s__	passed (CheckM & dRep & GTDB)
KsyFis_unk_154	Fish	SAMN38429437	MAGs in this study	98.56	0.48	100	passed (CheckM)	44	4	Fish	44_2	1	y	passed (CheckM & dRep)	d__Bacteria;p__Bacteroidota;c__Bacteroidia;o__Bacteroidales;f__Rikenellaceae;g__Alistipes;s__	passed (CheckM & dRep & GTDB)
KsyFis_unk_155	Fish	SAMN38429438	MAGs in this study	99.52	0.72	0	passed (CheckM)	44	4	Fish	44_3	1	y	passed (CheckM & dRep)	d__Bacteria;p__Bacteroidota;c__Bacteroidia;o__Bacteroidales;f__Rikenellaceae;g__Alistipes;s__	passed (CheckM & dRep & GTDB)
KsyFis_unk_156	Fish	SAMN38429439	MAGs in this study	99.52	0	0	passed (CheckM)	44	4	Fish	44_4	1	y	passed (CheckM & dRep)	d__Bacteria;p__Bacteroidota;c__Bacteroidia;o__Bacteroidales;f__Rikenellaceae;g__Alistipes;s__	passed (CheckM & dRep & GTDB)
RefChi_avicola_334	Chicken	SAMN15816659	not type material	99.52	0	0	passed (CheckM)	198	1	Chicken	198_0	1	y	passed (CheckM & dRep)	d__Bacteria;p__Bacteroidota;c__Bacteroidia;o__Bacteroidales;f__Rikenellaceae;g__Alistipes;s__Alistipes avicola	passed (CheckM & dRep & GTDB)
RefChi_avistercoris_426	Chicken	SAMN15816855	not type material	94.25	0.96	0	passed (CheckM)	180	7	Human; Chicken	180_5	1	y	passed (CheckM & dRep)	d__Bacteria;p__Bacteroidota;c__Bacteroidia;o__Bacteroidales;f__Rikenellaceae;g__Alistipes;s__Alistipes avistercoris	passed (CheckM & dRep & GTDB)
RefChi_cottocaccae_444	Chicken	SAMN06473744	not type material	100	0.48	0	passed (CheckM)	177	2	Chicken	177_1	1	y	passed (CheckM & dRep)	d__Bacteria;p__Bacteroidota;c__Bacteroidia;o__Bacteroidales;f__Rikenellaceae;g__Alistipes;s__Alistipes cottocaccae	passed (CheckM & dRep & GTDB)
RefChi_cottocaccae_445	Chicken	SAMN15816853	not type material	95.54	1.2	66.67	passed (CheckM)	177	2	Chicken	177_2	1	y	passed (CheckM & dRep)	d__Bacteria;p__Bacteroidota;c__Bacteroidia;o__Bacteroidales;f__Rikenellaceae;g__Alistipes;s__Alistipes cottocaccae	passed (CheckM & dRep & GTDB)
RefChi_dispar_431	Chicken	SAMN15816818	not type material	95.83	0	0	passed (CheckM)	179	7	Human; Chicken	179_4	1	y	passed (CheckM & dRep)	d__Bacteria;p__Bacteroidota;c__Bacteroidia;o__Bacteroidales;f__Rikenellaceae;g__Alistipes;s__Alistipes dispar	passed (CheckM & dRep & GTDB)
RefChi_excrementavium_365	Chicken	SAMEA3730081	not type material	99.04	0.48	0	passed (CheckM)	163	6	Chicken; Human	163_3	1	y	passed (CheckM & dRep)	d__Bacteria;p__Bacteroidota;c__Bacteroidia;o__Bacteroidales;f__Rikenellaceae;g__Alistipes;s__Alistipes excrementavium	passed (CheckM & dRep & GTDB)
RefChi_excrementavium_366	Chicken	SAMEA7202292	not type material	98.08	0.48	0	passed (CheckM)	163	6	Chicken; Human	163_5	1	y	passed (CheckM & dRep)	d__Bacteria;p__Bacteroidota;c__Bacteroidia;o__Bacteroidales;f__Rikenellaceae;g__Alistipes;s__Alistipes excrementavium	passed (CheckM & dRep & GTDB)
RefChi_excrementavium_367	Chicken	SAMN15816809	not type material	95.67	0.72	0	passed (CheckM)	163	6	Chicken; Human	163_2	1	y	passed (CheckM & dRep)	d__Bacteria;p__Bacteroidota;c__Bacteroidia;o__Bacteroidales;f__Rikenellaceae;g__Alistipes;s__Alistipes excrementavium	passed (CheckM & dRep & GTDB)
RefChi_excrementavium_368	Chicken	SAMN18359826	not type material	97.6	0.48	0	passed (CheckM)	163	6	Chicken; Human	163_1	1	y	passed (CheckM & dRep)	d__Bacteria;p__Bacteroidota;c__Bacteroidia;o__Bacteroidales;f__Rikenellaceae;g__Alistipes;s__Alistipes excrementavium	passed (CheckM & dRep & GTDB)
RefChi_excrementigallinarum_370	Chicken	SAMN06453768	not type material	83.67	0	0	passed (CheckM)	185	6	Chicken; Human	185_2	1	y	passed (CheckM & dRep)	d__Bacteria;p__Bacteroidota;c__Bacteroidia;o__Bacteroidales;f__Rikenellaceae;g__Alistipes;s__Alistipes excrementigallinarum	passed (CheckM & dRep & GTDB)
RefChi_excrementigallinarum_371	Chicken	SAMN06473718	not type material	99.52	0.48	0	passed (CheckM)	185	6	Chicken; Human	185_1	1	y	passed (CheckM & dRep)	d__Bacteria;p__Bacteroidota;c__Bacteroidia;o__Bacteroidales;f__Rikenellaceae;g__Alistipes;s__Alistipes excrementigallinarum	passed (CheckM & dRep & GTDB)
RefChi_excrementigallinarum_372	Chicken	SAMN15816875	not type material	99.52	0.48	0	passed (CheckM)	185	6	Chicken; Human	185_3	1	y	passed (CheckM & dRep)	d__Bacteria;p__Bacteroidota;c__Bacteroidia;o__Bacteroidales;f__Rikenellaceae;g__Alistipes;s__Alistipes excrementigallinarum	passed (CheckM & dRep & GTDB)
RefChi_excrementipullorum_164	Chicken	SAMN15816799	not type material	88.69	1.28	0	passed (CheckM)	155	1	Chicken	155_0	1	y	passed (CheckM & dRep)	d__Bacteria;p__Bacteroidota;c__Bacteroidia;o__Bacteroidales;f__Rikenellaceae;g__Alistipes;s__Alistipes excrementipullorum	passed (CheckM & dRep & GTDB)
RefChi_faecavium_439	Chicken	SAMN15816800	not type material	95.08	0.48	100	passed (CheckM)	175	1	Chicken	175_0	1	y	passed (CheckM & dRep)	d__Bacteria;p__Bacteroidota;c__Bacteroidia;o__Bacteroidales;f__Rikenellaceae;g__Alistipes;s__Alistipes faecavium	passed (CheckM & dRep & GTDB)
RefChi_faecigallinarum_428	Chicken	SAMN15816915	not type material	90.93	2.08	71.43	passed (CheckM)	182	1	Chicken	182_0	1	y	passed (CheckM & dRep)	d__Bacteria;p__Bacteroidota;c__Bacteroidia;o__Bacteroidales;f__Rikenellaceae;g__Alistipes;s__Alistipes faecigallinarum	passed (CheckM & dRep & GTDB)
RefChi_finegoldii_497	Chicken	SAMN18359900	not type material	100	0	0	passed (CheckM)	172	15	Human; Rodent; Chicken	172_9	1	y	passed (CheckM & dRep)	d__Bacteria;p__Bacteroidota;c__Bacteroidia;o__Bacteroidales;f__Rikenellaceae;g__Alistipes;s__Alistipes finegoldii	passed (CheckM & dRep & GTDB)
RefChi_ihumii_019	Chicken	SAMN06452967	not type material	88.97	3.69	22.22	passed (CheckM)	140	6	Human; Chicken	140_2	1	y	passed (CheckM & dRep)	d__Bacteria;p__Bacteroidota;c__Bacteroidia;o__Bacteroidales;f__Rikenellaceae;g__Alistipes_A;s__Alistipes_A ihumii	passed (CheckM & dRep & GTDB)
RefChi_intestinigallinarum_443	Chicken	SAMN15816708	not type material	93.93	0.48	0	passed (CheckM)	178	1	Chicken	178_0	1	y	passed (CheckM & dRep)	d__Bacteria;p__Bacteroidota;c__Bacteroidia;o__Bacteroidales;f__Rikenellaceae;g__Alistipes;s__Alistipes intestinigallinarum	passed (CheckM & dRep & GTDB)
RefChi_intestinipullorum_438	Chicken	SAMN15816759	not type material	92.06	1.68	25	passed (CheckM)	174	1	Chicken	174_0	1	y	passed (CheckM & dRep)	d__Bacteria;p__Bacteroidota;c__Bacteroidia;o__Bacteroidales;f__Rikenellaceae;g__Alistipes;s__Alistipes intestinipullorum	passed (CheckM & dRep & GTDB)
RefChi_megaguti_441	Chicken	SAMN06473737	not type material	100	1.2	0	passed (CheckM)	176	3	Chicken; Human	176_1	1	y	passed (CheckM & dRep)	d__Bacteria;p__Bacteroidota;c__Bacteroidia;o__Bacteroidales;f__Rikenellaceae;g__Alistipes;s__Alistipes megaguti	passed (CheckM & dRep & GTDB)
RefChi_megaguti_442	Chicken	SAMN06473588	not type material	100	2.88	57.14	passed (CheckM)	176	3	Chicken; Human	176_2	1	y	passed (CheckM & dRep)	d__Bacteria;p__Bacteroidota;c__Bacteroidia;o__Bacteroidales;f__Rikenellaceae;g__Alistipes;s__Alistipes megaguti	passed (CheckM & dRep & GTDB)
RefChi_merdavium_418	Chicken	SAMN15816813	not type material	97.4	1.6	25	passed (CheckM)	183	5	Human; Chicken	183_2	1	y	passed (CheckM & dRep)	d__Bacteria;p__Bacteroidota;c__Bacteroidia;o__Bacteroidales;f__Rikenellaceae;g__Alistipes;s__Alistipes merdavium	passed (CheckM & dRep & GTDB)
RefChi_merdigallinarum_035	Chicken	SAMN15816893	not type material	98.08	0.48	0	passed (CheckM)	139	1	Chicken	139_0	1	y	passed (CheckM & dRep)	d__Bacteria;p__Bacteroidota;c__Bacteroidia;o__Bacteroidales;f__Rikenellaceae;g__Alistipes_A;s__Alistipes_A merdigallinarum	passed (CheckM & dRep & GTDB)
RefChi_merdipullorum_210	Chicken	SAMN15816807	not type material	80.58	1.12	0	passed (CheckM)	152	3	Human; Chicken	152_1	1	y	passed (CheckM & dRep)	d__Bacteria;p__Bacteroidota;c__Bacteroidia;o__Bacteroidales;f__Rikenellaceae;g__Alistipes;s__Alistipes merdipullorum	passed (CheckM & dRep & GTDB)
RefChi_onderdonkii_519	Chicken	SAMN16401884	not type material	99.28	0.48	0	passed (CheckM)	173	41	Human; Wastewater; Chicken; Rodent; Elephant	173_21	1	y	passed (CheckM & dRep)	d__Bacteria;p__Bacteroidota;c__Bacteroidia;o__Bacteroidales;f__Rikenellaceae;g__Alistipes;s__Alistipes onderdonkii	passed (CheckM & dRep & GTDB)
RefChi_onderdonkii_522	Chicken	SAMN06473769	not type material	99.28	0.48	0	passed (CheckM)	173	41	Human; Wastewater; Chicken; Rodent; Elephant	173_7	1	y	passed (CheckM & dRep)	d__Bacteria;p__Bacteroidota;c__Bacteroidia;o__Bacteroidales;f__Rikenellaceae;g__Alistipes;s__Alistipes onderdonkii	passed (CheckM & dRep & GTDB)
RefChi_pullicola_036	Chicken	SAMN15816929	not type material	80.36	0.72	0	passed (CheckM)	138	3	Human; Chicken	138_1	1	y	passed (CheckM & dRep)	d__Bacteria;p__Bacteroidota;c__Bacteroidia;o__Bacteroidales;f__Rikenellaceae;g__Alistipes_A;s__Alistipes_A pullicola	passed (CheckM & dRep & GTDB)
RefChi_pullistercoris_032	Chicken	SAMN15816930	not type material	81.13	1.2	33.33	passed (CheckM)	144	13	Human; Chicken	144_9	1	y	passed (CheckM & dRep)	d__Bacteria;p__Bacteroidota;c__Bacteroidia;o__Bacteroidales;f__Rikenellaceae;g__Alistipes_A;s__Alistipes_A pullistercoris	passed (CheckM & dRep & GTDB)
RefChi_stercoravium_429	Chicken	SAMN15816640	not type material	97.08	1.06	33.33	passed (CheckM)	181	2	Chicken	181_1	1	y	passed (CheckM & dRep)	d__Bacteria;p__Bacteroidota;c__Bacteroidia;o__Bacteroidales;f__Rikenellaceae;g__Alistipes;s__Alistipes stercoravium	passed (CheckM & dRep & GTDB)
RefChi_stercoravium_430	Chicken	SAMEA8703780	not type material	98.4	0.48	0	passed (CheckM)	181	2	Chicken	181_2	1	y	passed (CheckM & dRep)	d__Bacteria;p__Bacteroidota;c__Bacteroidia;o__Bacteroidales;f__Rikenellaceae;g__Alistipes;s__Alistipes stercoravium	passed (CheckM & dRep & GTDB)
RefChi_stercorigallinarum_376	Chicken	SAMN15816817	not type material	99.47	0.59	66.67	passed (CheckM)	184	3	Human; Chicken	184_1	1	y	passed (CheckM & dRep)	d__Bacteria;p__Bacteroidota;c__Bacteroidia;o__Bacteroidales;f__Rikenellaceae;g__Alistipes;s__Alistipes stercorigallinarum	passed (CheckM & dRep & GTDB)
RefEle_onderdonkii_534	Elephant	SAMN06452877	not type material	91.03	0.48	0	passed (CheckM)	173	41	Human; Wastewater; Chicken; Rodent; Elephant	173_8	1	y	passed (CheckM & dRep)	d__Bacteria;p__Bacteroidota;c__Bacteroidia;o__Bacteroidales;f__Rikenellaceae;g__Alistipes;s__Alistipes onderdonkii	passed (CheckM & dRep & GTDB)
RefEqu_sp018065435_274	Equine	SAMN18472495	not type material	84.38	2.88	0	passed (CheckM)	22	1	Equine	22_0	1	y	passed (CheckM & dRep)	d__Bacteria;p__Bacteroidota;c__Bacteroidia;o__Bacteroidales;f__Rikenellaceae;g__Alistipes;s__Alistipes sp018065435	passed (CheckM & dRep & GTDB)
RefHum_avistercoris_421	Human	SAMEA4891044	not type material	100	0.96	0	passed (CheckM)	180	7	Human; Chicken	180_6	1	y	passed (CheckM & dRep)	d__Bacteria;p__Bacteroidota;c__Bacteroidia;o__Bacteroidales;f__Rikenellaceae;g__Alistipes;s__Alistipes avistercoris	passed (CheckM & dRep & GTDB)
RefHum_avistercoris_422	Human	SAMN08019355	not type material	93.77	1.6	25	passed (CheckM)	180	7	Human; Chicken	180_3	1	y	passed (CheckM & dRep)	d__Bacteria;p__Bacteroidota;c__Bacteroidia;o__Bacteroidales;f__Rikenellaceae;g__Alistipes;s__Alistipes avistercoris	passed (CheckM & dRep & GTDB)
RefHum_avistercoris_423	Human	SAMN08020471	not type material	84.86	1.44	33.33	passed (CheckM)	180	7	Human; Chicken	180_2	1	y	passed (CheckM & dRep)	d__Bacteria;p__Bacteroidota;c__Bacteroidia;o__Bacteroidales;f__Rikenellaceae;g__Alistipes;s__Alistipes avistercoris	passed (CheckM & dRep & GTDB)
RefHum_avistercoris_424	Human	SAMEA7847566	not type material	98.56	0.96	0	passed (CheckM)	180	7	Human; Chicken	180_7	1	y	passed (CheckM & dRep)	d__Bacteria;p__Bacteroidota;c__Bacteroidia;o__Bacteroidales;f__Rikenellaceae;g__Alistipes;s__Alistipes avistercoris	passed (CheckM & dRep & GTDB)
RefHum_avistercoris_425	Human	SAMEA3138599	not type material	98.1	0.96	0	passed (CheckM)	180	7	Human; Chicken	180_1	1	y	passed (CheckM & dRep)	d__Bacteria;p__Bacteroidota;c__Bacteroidia;o__Bacteroidales;f__Rikenellaceae;g__Alistipes;s__Alistipes avistercoris	passed (CheckM & dRep & GTDB)
RefHum_avistercoris_427	Human	SAMN12905021	not type material	95.23	1.28	0	passed (CheckM)	180	7	Human; Chicken	180_4	1	y	passed (CheckM & dRep)	d__Bacteria;p__Bacteroidota;c__Bacteroidia;o__Bacteroidales;f__Rikenellaceae;g__Alistipes;s__Alistipes avistercoris	passed (CheckM & dRep & GTDB)
RefHum_communis_323	Human	SAMD00166231	type strain of species	100	0.48	0	passed (CheckM)	160	8	Human	160_2	1	y	passed (CheckM & dRep)	d__Bacteria;p__Bacteroidota;c__Bacteroidia;o__Bacteroidales;f__Rikenellaceae;g__Alistipes;s__Alistipes communis	passed (CheckM & dRep & GTDB)
RefHum_communis_324	Human	SAMN17800714	not type material	98.08	0	0	passed (CheckM)	160	8	Human	160_6	1	y	passed (CheckM & dRep)	d__Bacteria;p__Bacteroidota;c__Bacteroidia;o__Bacteroidales;f__Rikenellaceae;g__Alistipes;s__Alistipes communis	passed (CheckM & dRep & GTDB)
RefHum_communis_325	Human	SAMEA2272762	not type material	99.04	0.48	0	passed (CheckM)	160	8	Human	160_1	1	y	passed (CheckM & dRep)	d__Bacteria;p__Bacteroidota;c__Bacteroidia;o__Bacteroidales;f__Rikenellaceae;g__Alistipes;s__Alistipes communis	passed (CheckM & dRep & GTDB)
RefHum_communis_326	Human	SAMEA5850918	not type material	99.04	0.48	0	passed (CheckM)	160	8	Human	160_7	1	y	passed (CheckM & dRep)	d__Bacteria;p__Bacteroidota;c__Bacteroidia;o__Bacteroidales;f__Rikenellaceae;g__Alistipes;s__Alistipes communis	passed (CheckM & dRep & GTDB)
RefHum_communis_327	Human	SAMD00166235	not type material	100	0.48	0	passed (CheckM)	160	8	Human	160_3	1	y	passed (CheckM & dRep)	d__Bacteria;p__Bacteroidota;c__Bacteroidia;o__Bacteroidales;f__Rikenellaceae;g__Alistipes;s__Alistipes communis	passed (CheckM & dRep & GTDB)
RefHum_communis_328	Human	SAMEA7847054	not type material	98.08	0	0	passed (CheckM)	160	8	Human	160_8	1	y	passed (CheckM & dRep)	d__Bacteria;p__Bacteroidota;c__Bacteroidia;o__Bacteroidales;f__Rikenellaceae;g__Alistipes;s__Alistipes communis	passed (CheckM & dRep & GTDB)
RefHum_communis_329	Human	SAMN15533228	not type material	100	0.48	0	passed (CheckM)	160	8	Human	160_5	1	y	passed (CheckM & dRep)	d__Bacteria;p__Bacteroidota;c__Bacteroidia;o__Bacteroidales;f__Rikenellaceae;g__Alistipes;s__Alistipes communis	passed (CheckM & dRep & GTDB)
RefHum_communis_330	Human	SAMN09684624	not type material	97.57	0.48	0	passed (CheckM)	160	8	Human	160_4	1	y	passed (CheckM & dRep)	d__Bacteria;p__Bacteroidota;c__Bacteroidia;o__Bacteroidales;f__Rikenellaceae;g__Alistipes;s__Alistipes communis	passed (CheckM & dRep & GTDB)
RefHum_dispar_432	Human	SAMEA7846452	not type material	96.04	0	0	passed (CheckM)	179	7	Human; Chicken	179_7	1	y	passed (CheckM & dRep)	d__Bacteria;p__Bacteroidota;c__Bacteroidia;o__Bacteroidales;f__Rikenellaceae;g__Alistipes;s__Alistipes dispar	passed (CheckM & dRep & GTDB)
RefHum_dispar_433	Human	SAMD00166232	type strain of species	99.52	0.48	0	passed (CheckM)	179	7	Human; Chicken	179_1	1	y	passed (CheckM & dRep)	d__Bacteria;p__Bacteroidota;c__Bacteroidia;o__Bacteroidales;f__Rikenellaceae;g__Alistipes;s__Alistipes dispar	passed (CheckM & dRep & GTDB)
RefHum_dispar_434	Human	SAMEA5279906	not type material	99.2	0.48	0	passed (CheckM)	179	7	Human; Chicken	179_6	1	y	passed (CheckM & dRep)	d__Bacteria;p__Bacteroidota;c__Bacteroidia;o__Bacteroidales;f__Rikenellaceae;g__Alistipes;s__Alistipes dispar	passed (CheckM & dRep & GTDB)
RefHum_dispar_435	Human	SAMN18714443	not type material	99.52	0	0	passed (CheckM)	179	7	Human; Chicken	179_2	1	y	passed (CheckM & dRep)	d__Bacteria;p__Bacteroidota;c__Bacteroidia;o__Bacteroidales;f__Rikenellaceae;g__Alistipes;s__Alistipes dispar	passed (CheckM & dRep & GTDB)
RefHum_dispar_436	Human	SAMN17800683	not type material	91.34	0	0	passed (CheckM)	179	7	Human; Chicken	179_3	1	y	passed (CheckM & dRep)	d__Bacteria;p__Bacteroidota;c__Bacteroidia;o__Bacteroidales;f__Rikenellaceae;g__Alistipes;s__Alistipes dispar	passed (CheckM & dRep & GTDB)
RefHum_dispar_437	Human	SAMEA4890754	not type material	99.2	0	0	passed (CheckM)	179	7	Human; Chicken	179_5	1	y	passed (CheckM & dRep)	d__Bacteria;p__Bacteroidota;c__Bacteroidia;o__Bacteroidales;f__Rikenellaceae;g__Alistipes;s__Alistipes dispar	passed (CheckM & dRep & GTDB)
RefHum_excrementavium_364	Human	SAMEA4891218	not type material	95.43	0.48	0	passed (CheckM)	163	6	Chicken; Human	163_4	1	y	passed (CheckM & dRep)	d__Bacteria;p__Bacteroidota;c__Bacteroidia;o__Bacteroidales;f__Rikenellaceae;g__Alistipes;s__Alistipes excrementavium	passed (CheckM & dRep & GTDB)
RefHum_excrementavium_369	Human	SAMEA7848257	not type material	93.63	4.09	30.77	passed (CheckM)	163	6	Chicken; Human	163_6	1	y	passed (CheckM & dRep)	d__Bacteria;p__Bacteroidota;c__Bacteroidia;o__Bacteroidales;f__Rikenellaceae;g__Alistipes;s__Alistipes excrementavium	passed (CheckM & dRep & GTDB)
RefHum_excrementigallinarum_373	Human	SAMEA4890892	not type material	97.04	0	0	passed (CheckM)	185	6	Chicken; Human	185_5	1	y	passed (CheckM & dRep)	d__Bacteria;p__Bacteroidota;c__Bacteroidia;o__Bacteroidales;f__Rikenellaceae;g__Alistipes;s__Alistipes excrementigallinarum	passed (CheckM & dRep & GTDB)
RefHum_excrementigallinarum_374	Human	SAMEA7847383	not type material	97.6	0.03	0	passed (CheckM)	185	6	Chicken; Human	185_6	1	y	passed (CheckM & dRep)	d__Bacteria;p__Bacteroidota;c__Bacteroidia;o__Bacteroidales;f__Rikenellaceae;g__Alistipes;s__Alistipes excrementigallinarum	passed (CheckM & dRep & GTDB)
RefHum_excrementigallinarum_375	Human	SAMEA104588875	not type material	99.04	0	0	passed (CheckM)	185	6	Chicken; Human	185_4	1	y	passed (CheckM & dRep)	d__Bacteria;p__Bacteroidota;c__Bacteroidia;o__Bacteroidales;f__Rikenellaceae;g__Alistipes;s__Alistipes excrementigallinarum	passed (CheckM & dRep & GTDB)
RefHum_finegoldii_496	Human	SAMN15533090	not type material	100	0	0	passed (CheckM)	172	15	Human; Rodent; Chicken	172_7	1	y	passed (CheckM & dRep)	d__Bacteria;p__Bacteroidota;c__Bacteroidia;o__Bacteroidales;f__Rikenellaceae;g__Alistipes;s__Alistipes finegoldii	passed (CheckM & dRep & GTDB)
RefHum_finegoldii_498	Human	SAMN15532594	not type material	100	0	0	passed (CheckM)	172	15	Human; Rodent; Chicken	172_8	1	y	passed (CheckM & dRep)	d__Bacteria;p__Bacteroidota;c__Bacteroidia;o__Bacteroidales;f__Rikenellaceae;g__Alistipes;s__Alistipes finegoldii	passed (CheckM & dRep & GTDB)
RefHum_finegoldii_499	Human	SAMN02232007	type strain of species	100	0	0	passed (CheckM)	172	15	Human; Rodent; Chicken	172_2	1	y	passed (CheckM & dRep)	d__Bacteria;p__Bacteroidota;c__Bacteroidia;o__Bacteroidales;f__Rikenellaceae;g__Alistipes;s__Alistipes finegoldii	passed (CheckM & dRep & GTDB)
RefHum_finegoldii_500	Human	SAMEA7848102	not type material	100	0	0	passed (CheckM)	172	15	Human; Rodent; Chicken	172_14	1	y	passed (CheckM & dRep)	d__Bacteria;p__Bacteroidota;c__Bacteroidia;o__Bacteroidales;f__Rikenellaceae;g__Alistipes;s__Alistipes finegoldii	passed (CheckM & dRep & GTDB)
RefHum_finegoldii_501	Human	SAMN19731805	not type material	100	0.48	0	passed (CheckM)	172	15	Human; Rodent; Chicken	172_11	1	y	passed (CheckM & dRep)	d__Bacteria;p__Bacteroidota;c__Bacteroidia;o__Bacteroidales;f__Rikenellaceae;g__Alistipes;s__Alistipes finegoldii	passed (CheckM & dRep & GTDB)
RefHum_finegoldii_502	Human	SAMN19731809	not type material	100	0	0	passed (CheckM)	172	15	Human; Rodent; Chicken	172_12	1	y	passed (CheckM & dRep)	d__Bacteria;p__Bacteroidota;c__Bacteroidia;o__Bacteroidales;f__Rikenellaceae;g__Alistipes;s__Alistipes finegoldii	passed (CheckM & dRep & GTDB)
RefHum_finegoldii_503	Human	SAMN19731802	not type material	100	0	0	passed (CheckM)	172	15	Human; Rodent; Chicken	172_13	1	y	passed (CheckM & dRep)	d__Bacteria;p__Bacteroidota;c__Bacteroidia;o__Bacteroidales;f__Rikenellaceae;g__Alistipes;s__Alistipes finegoldii	passed (CheckM & dRep & GTDB)
RefHum_finegoldii_504	Human	SAMN00116786	not type material	100	0	0	passed (CheckM)	172	15	Human; Rodent; Chicken	172_1	1	y	passed (CheckM & dRep)	d__Bacteria;p__Bacteroidota;c__Bacteroidia;o__Bacteroidales;f__Rikenellaceae;g__Alistipes;s__Alistipes finegoldii	passed (CheckM & dRep & GTDB)
RefHum_finegoldii_505	Human	SAMN17801411	not type material	100	0	0	passed (CheckM)	172	15	Human; Rodent; Chicken	172_10	1	y	passed (CheckM & dRep)	d__Bacteria;p__Bacteroidota;c__Bacteroidia;o__Bacteroidales;f__Rikenellaceae;g__Alistipes;s__Alistipes finegoldii	passed (CheckM & dRep & GTDB)
RefHum_finegoldii_506	Human	SAMEA3138523	not type material	95.9	1.6	21.43	passed (CheckM)	172	15	Human; Rodent; Chicken	172_3	1	y	passed (CheckM & dRep)	d__Bacteria;p__Bacteroidota;c__Bacteroidia;o__Bacteroidales;f__Rikenellaceae;g__Alistipes;s__Alistipes finegoldii	passed (CheckM & dRep & GTDB)
RefHum_finegoldii_507	Human	SAMN12905023	not type material	100	0	0	passed (CheckM)	172	15	Human; Rodent; Chicken	172_6	1	y	passed (CheckM & dRep)	d__Bacteria;p__Bacteroidota;c__Bacteroidia;o__Bacteroidales;f__Rikenellaceae;g__Alistipes;s__Alistipes finegoldii	passed (CheckM & dRep & GTDB)
RefHum_finegoldii_508	Human	SAMN10239561	not type material	100	0.72	0	passed (CheckM)	172	15	Human; Rodent; Chicken	172_4	1	y	passed (CheckM & dRep)	d__Bacteria;p__Bacteroidota;c__Bacteroidia;o__Bacteroidales;f__Rikenellaceae;g__Alistipes;s__Alistipes finegoldii	passed (CheckM & dRep & GTDB)
RefHum_finegoldii_509	Human	SAMN11943113	not type material	100	0.72	0	passed (CheckM)	172	15	Human; Rodent; Chicken	172_5	1	y	passed (CheckM & dRep)	d__Bacteria;p__Bacteroidota;c__Bacteroidia;o__Bacteroidales;f__Rikenellaceae;g__Alistipes;s__Alistipes finegoldii	passed (CheckM & dRep & GTDB)
RefHum_ihumii_014	Human	SAMEA7848353	not type material	100	0	0	passed (CheckM)	140	6	Human; Chicken	140_6	1	y	passed (CheckM & dRep)	d__Bacteria;p__Bacteroidota;c__Bacteroidia;o__Bacteroidales;f__Rikenellaceae;g__Alistipes_A;s__Alistipes_A ihumii	passed (CheckM & dRep & GTDB)
RefHum_ihumii_015	Human	SAMN17801241	not type material	99.04	0	0	passed (CheckM)	140	6	Human; Chicken	140_4	1	y	passed (CheckM & dRep)	d__Bacteria;p__Bacteroidota;c__Bacteroidia;o__Bacteroidales;f__Rikenellaceae;g__Alistipes_A;s__Alistipes_A ihumii	passed (CheckM & dRep & GTDB)
RefHum_ihumii_016	Human	SAMEA2272467	type strain of species	100	1.15	0	passed (CheckM)	140	6	Human; Chicken	140_1	1	y	passed (CheckM & dRep)	d__Bacteria;p__Bacteroidota;c__Bacteroidia;o__Bacteroidales;f__Rikenellaceae;g__Alistipes_A;s__Alistipes_A ihumii	passed (CheckM & dRep & GTDB)
RefHum_ihumii_017	Human	SAMEA5850932	not type material	100	1.15	0	passed (CheckM)	140	6	Human; Chicken	140_5	1	y	passed (CheckM & dRep)	d__Bacteria;p__Bacteroidota;c__Bacteroidia;o__Bacteroidales;f__Rikenellaceae;g__Alistipes_A;s__Alistipes_A ihumii	passed (CheckM & dRep & GTDB)
RefHum_ihumii_018	Human	SAMN14944901	not type material	98.88	0	0	passed (CheckM)	140	6	Human; Chicken	140_3	1	y	passed (CheckM & dRep)	d__Bacteria;p__Bacteroidota;c__Bacteroidia;o__Bacteroidales;f__Rikenellaceae;g__Alistipes_A;s__Alistipes_A ihumii	passed (CheckM & dRep & GTDB)
RefHum_indistinctus_002	Human	SAMEA7847279	not type material	100	0	0	passed (CheckM)	143	7	Human; Rodent	143_6	1	y	passed (CheckM & dRep)	d__Bacteria;p__Bacteroidota;c__Bacteroidia;o__Bacteroidales;f__Rikenellaceae;g__Alistipes_A;s__Alistipes_A indistinctus	passed (CheckM & dRep & GTDB)
RefHum_indistinctus_003	Human	SAMN09734325	not type material	100	0	0	passed (CheckM)	143	7	Human; Rodent	143_2	1	y	passed (CheckM & dRep)	d__Bacteria;p__Bacteroidota;c__Bacteroidia;o__Bacteroidales;f__Rikenellaceae;g__Alistipes_A;s__Alistipes_A indistinctus	passed (CheckM & dRep & GTDB)
RefHum_indistinctus_004	Human	SAMN02463850	type strain of species	100	0	0	passed (CheckM)	143	7	Human; Rodent	143_1	1	y	passed (CheckM & dRep)	d__Bacteria;p__Bacteroidota;c__Bacteroidia;o__Bacteroidales;f__Rikenellaceae;g__Alistipes_A;s__Alistipes_A indistinctus	passed (CheckM & dRep & GTDB)
RefHum_indistinctus_005	Human	SAMEA5850888	not type material	100	0	0	passed (CheckM)	143	7	Human; Rodent	143_5	1	y	passed (CheckM & dRep)	d__Bacteria;p__Bacteroidota;c__Bacteroidia;o__Bacteroidales;f__Rikenellaceae;g__Alistipes_A;s__Alistipes_A indistinctus	passed (CheckM & dRep & GTDB)
RefHum_indistinctus_006	Human	SAMD00216626	not type material	100	0	0	passed (CheckM)	143	7	Human; Rodent	143_3	1	y	passed (CheckM & dRep)	d__Bacteria;p__Bacteroidota;c__Bacteroidia;o__Bacteroidales;f__Rikenellaceae;g__Alistipes_A;s__Alistipes_A indistinctus	passed (CheckM & dRep & GTDB)
RefHum_indistinctus_007	Human	SAMN14944936	not type material	89.31	1.06	33.33	passed (CheckM)	143	7	Human; Rodent	143_4	1	y	passed (CheckM & dRep)	d__Bacteria;p__Bacteroidota;c__Bacteroidia;o__Bacteroidales;f__Rikenellaceae;g__Alistipes_A;s__Alistipes_A indistinctus	passed (CheckM & dRep & GTDB)
RefHum_megaguti_440	Human	SAMEA4983370	type strain of species	100	1.44	0	passed (CheckM)	176	3	Chicken; Human	176_3	1	y	passed (CheckM & dRep)	d__Bacteria;p__Bacteroidota;c__Bacteroidia;o__Bacteroidales;f__Rikenellaceae;g__Alistipes;s__Alistipes megaguti	passed (CheckM & dRep & GTDB)
RefHum_merdavium_416	Human	SAMEA4891311	not type material	97.47	1.12	33.33	passed (CheckM)	183	5	Human; Chicken	183_3	1	y	passed (CheckM & dRep)	d__Bacteria;p__Bacteroidota;c__Bacteroidia;o__Bacteroidales;f__Rikenellaceae;g__Alistipes;s__Alistipes merdavium	passed (CheckM & dRep & GTDB)
RefHum_merdavium_417	Human	SAMEA7848268	not type material	97.6	0.96	0	passed (CheckM)	183	5	Human; Chicken	183_5	1	y	passed (CheckM & dRep)	d__Bacteria;p__Bacteroidota;c__Bacteroidia;o__Bacteroidales;f__Rikenellaceae;g__Alistipes;s__Alistipes merdavium	passed (CheckM & dRep & GTDB)
RefHum_merdavium_419	Human	SAMEA5279087	not type material	94.07	0.72	0	passed (CheckM)	183	5	Human; Chicken	183_4	1	y	passed (CheckM & dRep)	d__Bacteria;p__Bacteroidota;c__Bacteroidia;o__Bacteroidales;f__Rikenellaceae;g__Alistipes;s__Alistipes merdavium	passed (CheckM & dRep & GTDB)
RefHum_merdavium_420	Human	SAMN12905022	not type material	98.58	2.26	66.67	passed (CheckM)	183	5	Human; Chicken	183_1	1	y	passed (CheckM & dRep)	d__Bacteria;p__Bacteroidota;c__Bacteroidia;o__Bacteroidales;f__Rikenellaceae;g__Alistipes;s__Alistipes merdavium	passed (CheckM & dRep & GTDB)
RefHum_merdipullorum_209	Human	SAMEA4891488	not type material	96.63	1.46	0	passed (CheckM)	152	3	Human; Chicken	152_2	1	y	passed (CheckM & dRep)	d__Bacteria;p__Bacteroidota;c__Bacteroidia;o__Bacteroidales;f__Rikenellaceae;g__Alistipes;s__Alistipes merdipullorum	passed (CheckM & dRep & GTDB)
RefHum_merdipullorum_211	Human	SAMEA7846795	not type material	96.31	0.48	0	passed (CheckM)	152	3	Human; Chicken	152_3	1	y	passed (CheckM & dRep)	d__Bacteria;p__Bacteroidota;c__Bacteroidia;o__Bacteroidales;f__Rikenellaceae;g__Alistipes;s__Alistipes merdipullorum	passed (CheckM & dRep & GTDB)
RefHum_onderdonkii_514	Human	SAMN09734836	not type material	99.28	0.48	0	passed (CheckM)	173	41	Human; Wastewater; Chicken; Rodent; Elephant	173_9	1	y	passed (CheckM & dRep)	d__Bacteria;p__Bacteroidota;c__Bacteroidia;o__Bacteroidales;f__Rikenellaceae;g__Alistipes;s__Alistipes onderdonkii	passed (CheckM & dRep & GTDB)
RefHum_onderdonkii_515	Human	SAMD00166230	type strain of subspecies	99.28	0.64	0	passed (CheckM)	173	41	Human; Wastewater; Chicken; Rodent; Elephant	173_12	1	y	passed (CheckM & dRep)	d__Bacteria;p__Bacteroidota;c__Bacteroidia;o__Bacteroidales;f__Rikenellaceae;g__Alistipes;s__Alistipes onderdonkii	passed (CheckM & dRep & GTDB)
RefHum_onderdonkii_516	Human	SAMN12905025	not type material	98.8	0.48	0	passed (CheckM)	173	41	Human; Wastewater; Chicken; Rodent; Elephant	173_20	1	y	passed (CheckM & dRep)	d__Bacteria;p__Bacteroidota;c__Bacteroidia;o__Bacteroidales;f__Rikenellaceae;g__Alistipes;s__Alistipes onderdonkii	passed (CheckM & dRep & GTDB)
RefHum_onderdonkii_517	Human	SAMEA3138658	not type material	95.83	0.48	0	passed (CheckM)	173	41	Human; Wastewater; Chicken; Rodent; Elephant	173_2	1	y	passed (CheckM & dRep)	d__Bacteria;p__Bacteroidota;c__Bacteroidia;o__Bacteroidales;f__Rikenellaceae;g__Alistipes;s__Alistipes onderdonkii	passed (CheckM & dRep & GTDB)
RefHum_onderdonkii_518	Human	SAMN02441364	type strain of species	99.28	0.48	0	passed (CheckM)	173	41	Human; Wastewater; Chicken; Rodent; Elephant	173_1	1	y	passed (CheckM & dRep)	d__Bacteria;p__Bacteroidota;c__Bacteroidia;o__Bacteroidales;f__Rikenellaceae;g__Alistipes;s__Alistipes onderdonkii	passed (CheckM & dRep & GTDB)
RefHum_onderdonkii_520	Human	SAMN08017867	not type material	99.09	0.48	0	passed (CheckM)	173	41	Human; Wastewater; Chicken; Rodent; Elephant	173_10	1	y	passed (CheckM & dRep)	d__Bacteria;p__Bacteroidota;c__Bacteroidia;o__Bacteroidales;f__Rikenellaceae;g__Alistipes;s__Alistipes onderdonkii	passed (CheckM & dRep & GTDB)
RefHum_onderdonkii_521	Human	SAMN15532875	not type material	99.28	0.48	0	passed (CheckM)	173	41	Human; Wastewater; Chicken; Rodent; Elephant	173_25	1	y	passed (CheckM & dRep)	d__Bacteria;p__Bacteroidota;c__Bacteroidia;o__Bacteroidales;f__Rikenellaceae;g__Alistipes;s__Alistipes onderdonkii	passed (CheckM & dRep & GTDB)
RefHum_onderdonkii_523	Human	SAMN15533084	not type material	99.28	0.48	0	passed (CheckM)	173	41	Human; Wastewater; Chicken; Rodent; Elephant	173_26	1	y	passed (CheckM & dRep)	d__Bacteria;p__Bacteroidota;c__Bacteroidia;o__Bacteroidales;f__Rikenellaceae;g__Alistipes;s__Alistipes onderdonkii	passed (CheckM & dRep & GTDB)
RefHum_onderdonkii_524	Human	SAMN17801123	not type material	99.26	0.72	0	passed (CheckM)	173	41	Human; Wastewater; Chicken; Rodent; Elephant	173_33	1	y	passed (CheckM & dRep)	d__Bacteria;p__Bacteroidota;c__Bacteroidia;o__Bacteroidales;f__Rikenellaceae;g__Alistipes;s__Alistipes onderdonkii	passed (CheckM & dRep & GTDB)
RefHum_onderdonkii_525	Human	SAMN15532401	not type material	99.28	1.34	0	passed (CheckM)	173	41	Human; Wastewater; Chicken; Rodent; Elephant	173_28	1	y	passed (CheckM & dRep)	d__Bacteria;p__Bacteroidota;c__Bacteroidia;o__Bacteroidales;f__Rikenellaceae;g__Alistipes;s__Alistipes onderdonkii	passed (CheckM & dRep & GTDB)
RefHum_onderdonkii_526	Human	SAMN10239562	not type material	99.28	0.48	0	passed (CheckM)	173	41	Human; Wastewater; Chicken; Rodent; Elephant	173_11	1	y	passed (CheckM & dRep)	d__Bacteria;p__Bacteroidota;c__Bacteroidia;o__Bacteroidales;f__Rikenellaceae;g__Alistipes;s__Alistipes onderdonkii	passed (CheckM & dRep & GTDB)
RefHum_onderdonkii_527	Human	SAMN19731810	not type material	99.28	0.48	0	passed (CheckM)	173	41	Human; Wastewater; Chicken; Rodent; Elephant	173_36	1	y	passed (CheckM & dRep)	d__Bacteria;p__Bacteroidota;c__Bacteroidia;o__Bacteroidales;f__Rikenellaceae;g__Alistipes;s__Alistipes onderdonkii	passed (CheckM & dRep & GTDB)
RefHum_onderdonkii_528	Human	SAMN19731817	not type material	99.28	0.48	0	passed (CheckM)	173	41	Human; Wastewater; Chicken; Rodent; Elephant	173_37	1	y	passed (CheckM & dRep)	d__Bacteria;p__Bacteroidota;c__Bacteroidia;o__Bacteroidales;f__Rikenellaceae;g__Alistipes;s__Alistipes onderdonkii	passed (CheckM & dRep & GTDB)
RefHum_onderdonkii_529	Human	SAMN19731813	not type material	99.28	0.48	0	passed (CheckM)	173	41	Human; Wastewater; Chicken; Rodent; Elephant	173_38	1	y	passed (CheckM & dRep)	d__Bacteria;p__Bacteroidota;c__Bacteroidia;o__Bacteroidales;f__Rikenellaceae;g__Alistipes;s__Alistipes onderdonkii	passed (CheckM & dRep & GTDB)
RefHum_onderdonkii_530	Human	SAMN19731803	not type material	99.28	0.48	0	passed (CheckM)	173	41	Human; Wastewater; Chicken; Rodent; Elephant	173_39	1	y	passed (CheckM & dRep)	d__Bacteria;p__Bacteroidota;c__Bacteroidia;o__Bacteroidales;f__Rikenellaceae;g__Alistipes;s__Alistipes onderdonkii	passed (CheckM & dRep & GTDB)
RefHum_onderdonkii_531	Human	SAMN15533267	not type material	99.28	0.48	0	passed (CheckM)	173	41	Human; Wastewater; Chicken; Rodent; Elephant	173_22	1	y	passed (CheckM & dRep)	d__Bacteria;p__Bacteroidota;c__Bacteroidia;o__Bacteroidales;f__Rikenellaceae;g__Alistipes;s__Alistipes onderdonkii	passed (CheckM & dRep & GTDB)
RefHum_onderdonkii_532	Human	SAMEA2603029	not type material	99.12	0.48	0	passed (CheckM)	173	41	Human; Wastewater; Chicken; Rodent; Elephant	173_3	1	y	passed (CheckM & dRep)	d__Bacteria;p__Bacteroidota;c__Bacteroidia;o__Bacteroidales;f__Rikenellaceae;g__Alistipes;s__Alistipes onderdonkii	passed (CheckM & dRep & GTDB)
RefHum_onderdonkii_533	Human	SAMEA2697687	not type material	99.12	0.48	0	passed (CheckM)	173	41	Human; Wastewater; Chicken; Rodent; Elephant	173_4	1	y	passed (CheckM & dRep)	d__Bacteria;p__Bacteroidota;c__Bacteroidia;o__Bacteroidales;f__Rikenellaceae;g__Alistipes;s__Alistipes onderdonkii	passed (CheckM & dRep & GTDB)
RefHum_onderdonkii_535	Human	SAMEA3545410	not type material	99.28	0.48	0	passed (CheckM)	173	41	Human; Wastewater; Chicken; Rodent; Elephant	173_6	1	y	passed (CheckM & dRep)	d__Bacteria;p__Bacteroidota;c__Bacteroidia;o__Bacteroidales;f__Rikenellaceae;g__Alistipes;s__Alistipes onderdonkii	passed (CheckM & dRep & GTDB)
RefHum_onderdonkii_536	Human	SAMEA5849575	not type material	99.28	0.48	0	passed (CheckM)	173	41	Human; Wastewater; Chicken; Rodent; Elephant	173_40	1	y	passed (CheckM & dRep)	d__Bacteria;p__Bacteroidota;c__Bacteroidia;o__Bacteroidales;f__Rikenellaceae;g__Alistipes;s__Alistipes onderdonkii	passed (CheckM & dRep & GTDB)
RefHum_onderdonkii_537	Human	SAMN10723575	not type material	98.08	0.48	0	passed (CheckM)	173	41	Human; Wastewater; Chicken; Rodent; Elephant	173_19	1	y	passed (CheckM & dRep)	d__Bacteria;p__Bacteroidota;c__Bacteroidia;o__Bacteroidales;f__Rikenellaceae;g__Alistipes;s__Alistipes onderdonkii	passed (CheckM & dRep & GTDB)
RefHum_onderdonkii_538	Human	SAMN17801111	not type material	99.28	0.48	0	passed (CheckM)	173	41	Human; Wastewater; Chicken; Rodent; Elephant	173_34	1	y	passed (CheckM & dRep)	d__Bacteria;p__Bacteroidota;c__Bacteroidia;o__Bacteroidales;f__Rikenellaceae;g__Alistipes;s__Alistipes onderdonkii	passed (CheckM & dRep & GTDB)
RefHum_onderdonkii_539	Human	SAMEA7847869	not type material	97.36	0	0	passed (CheckM)	173	41	Human; Wastewater; Chicken; Rodent; Elephant	173_41	1	y	passed (CheckM & dRep)	d__Bacteria;p__Bacteroidota;c__Bacteroidia;o__Bacteroidales;f__Rikenellaceae;g__Alistipes;s__Alistipes onderdonkii	passed (CheckM & dRep & GTDB)
RefHum_onderdonkii_541	Human	SAMN15533356	not type material	98.8	0.48	0	passed (CheckM)	173	41	Human; Wastewater; Chicken; Rodent; Elephant	173_23	1	y	passed (CheckM & dRep)	d__Bacteria;p__Bacteroidota;c__Bacteroidia;o__Bacteroidales;f__Rikenellaceae;g__Alistipes;s__Alistipes onderdonkii	passed (CheckM & dRep & GTDB)
RefHum_onderdonkii_542	Human	SAMEA3545298	not type material	94.71	0.48	0	passed (CheckM)	173	41	Human; Wastewater; Chicken; Rodent; Elephant	173_5	1	y	passed (CheckM & dRep)	d__Bacteria;p__Bacteroidota;c__Bacteroidia;o__Bacteroidales;f__Rikenellaceae;g__Alistipes;s__Alistipes onderdonkii	passed (CheckM & dRep & GTDB)
RefHum_onderdonkii_543	Human	SAMN10316582	not type material	97.12	0.48	0	passed (CheckM)	173	41	Human; Wastewater; Chicken; Rodent; Elephant	173_15	1	y	passed (CheckM & dRep)	d__Bacteria;p__Bacteroidota;c__Bacteroidia;o__Bacteroidales;f__Rikenellaceae;g__Alistipes;s__Alistipes onderdonkii	passed (CheckM & dRep & GTDB)
RefHum_onderdonkii_545	Human	SAMN10316559	not type material	98.32	0.48	0	passed (CheckM)	173	41	Human; Wastewater; Chicken; Rodent; Elephant	173_17	1	y	passed (CheckM & dRep)	d__Bacteria;p__Bacteroidota;c__Bacteroidia;o__Bacteroidales;f__Rikenellaceae;g__Alistipes;s__Alistipes onderdonkii	passed (CheckM & dRep & GTDB)
RefHum_onderdonkii_546	Human	SAMN10316573	not type material	98.8	0.48	0	passed (CheckM)	173	41	Human; Wastewater; Chicken; Rodent; Elephant	173_16	1	y	passed (CheckM & dRep)	d__Bacteria;p__Bacteroidota;c__Bacteroidia;o__Bacteroidales;f__Rikenellaceae;g__Alistipes;s__Alistipes onderdonkii	passed (CheckM & dRep & GTDB)
RefHum_onderdonkii_547	Human	SAMN15532574	not type material	98.8	0.48	0	passed (CheckM)	173	41	Human; Wastewater; Chicken; Rodent; Elephant	173_24	1	y	passed (CheckM & dRep)	d__Bacteria;p__Bacteroidota;c__Bacteroidia;o__Bacteroidales;f__Rikenellaceae;g__Alistipes;s__Alistipes onderdonkii	passed (CheckM & dRep & GTDB)
RefHum_onderdonkii_548	Human	SAMD00166233	not type material	98.8	0.48	0	passed (CheckM)	173	41	Human; Wastewater; Chicken; Rodent; Elephant	173_13	1	y	passed (CheckM & dRep)	d__Bacteria;p__Bacteroidota;c__Bacteroidia;o__Bacteroidales;f__Rikenellaceae;g__Alistipes;s__Alistipes onderdonkii	passed (CheckM & dRep & GTDB)
RefHum_onderdonkii_549	Human	SAMD00166234	not type material	98.8	0.48	0	passed (CheckM)	173	41	Human; Wastewater; Chicken; Rodent; Elephant	173_14	1	y	passed (CheckM & dRep)	d__Bacteria;p__Bacteroidota;c__Bacteroidia;o__Bacteroidales;f__Rikenellaceae;g__Alistipes;s__Alistipes onderdonkii	passed (CheckM & dRep & GTDB)
RefHum_onderdonkii_550	Human	SAMN15533144	not type material	98.8	0.48	0	passed (CheckM)	173	41	Human; Wastewater; Chicken; Rodent; Elephant	173_29	1	y	passed (CheckM & dRep)	d__Bacteria;p__Bacteroidota;c__Bacteroidia;o__Bacteroidales;f__Rikenellaceae;g__Alistipes;s__Alistipes onderdonkii	passed (CheckM & dRep & GTDB)
RefHum_onderdonkii_551	Human	SAMN19731840	not type material	98.8	0.48	0	passed (CheckM)	173	41	Human; Wastewater; Chicken; Rodent; Elephant	173_35	1	y	passed (CheckM & dRep)	d__Bacteria;p__Bacteroidota;c__Bacteroidia;o__Bacteroidales;f__Rikenellaceae;g__Alistipes;s__Alistipes onderdonkii	passed (CheckM & dRep & GTDB)
RefHum_onderdonkii_553	Human	SAMN15533361	not type material	98.8	0.96	50	passed (CheckM)	173	41	Human; Wastewater; Chicken; Rodent; Elephant	173_27	1	y	passed (CheckM & dRep)	d__Bacteria;p__Bacteroidota;c__Bacteroidia;o__Bacteroidales;f__Rikenellaceae;g__Alistipes;s__Alistipes onderdonkii	passed (CheckM & dRep & GTDB)
RefHum_provencensis_457	Human	SAMEA3949864	type strain of species	100	0	0	passed (CheckM)	165	2	Human	165_1	1	y	passed (CheckM & dRep)	d__Bacteria;p__Bacteroidota;c__Bacteroidia;o__Bacteroidales;f__Rikenellaceae;g__Alistipes;s__Alistipes provencensis	passed (CheckM & dRep & GTDB)
RefHum_provencensis_458	Human	SAMEA5851049	not type material	100	0	0	passed (CheckM)	165	2	Human	165_2	1	y	passed (CheckM & dRep)	d__Bacteria;p__Bacteroidota;c__Bacteroidia;o__Bacteroidales;f__Rikenellaceae;g__Alistipes;s__Alistipes provencensis	passed (CheckM & dRep & GTDB)
RefHum_pullicola_037	Human	SAMEA7847503	not type material	98.94	0.48	0	passed (CheckM)	138	3	Human; Chicken	138_3	1	y	passed (CheckM & dRep)	d__Bacteria;p__Bacteroidota;c__Bacteroidia;o__Bacteroidales;f__Rikenellaceae;g__Alistipes_A;s__Alistipes_A pullicola	passed (CheckM & dRep & GTDB)
RefHum_pullicola_038	Human	SAMEA4891490	not type material	97.32	1.6	0	passed (CheckM)	138	3	Human; Chicken	138_2	1	y	passed (CheckM & dRep)	d__Bacteria;p__Bacteroidota;c__Bacteroidia;o__Bacteroidales;f__Rikenellaceae;g__Alistipes_A;s__Alistipes_A pullicola	passed (CheckM & dRep & GTDB)
RefHum_pullistercoris_022	Human	SAMN17801582	not type material	100	0	0	passed (CheckM)	144	13	Human; Chicken	144_8	1	y	passed (CheckM & dRep)	d__Bacteria;p__Bacteroidota;c__Bacteroidia;o__Bacteroidales;f__Rikenellaceae;g__Alistipes_A;s__Alistipes_A pullistercoris	passed (CheckM & dRep & GTDB)
RefHum_pullistercoris_023	Human	SAMEA104414343	not type material	100	0.16	0	passed (CheckM)	144	13	Human; Chicken	144_10	1	y	passed (CheckM & dRep)	d__Bacteria;p__Bacteroidota;c__Bacteroidia;o__Bacteroidales;f__Rikenellaceae;g__Alistipes_A;s__Alistipes_A pullistercoris	passed (CheckM & dRep & GTDB)
RefHum_pullistercoris_024	Human	SAMN09734729	not type material	99.12	0	0	passed (CheckM)	144	13	Human; Chicken	144_1	1	y	passed (CheckM & dRep)	d__Bacteria;p__Bacteroidota;c__Bacteroidia;o__Bacteroidales;f__Rikenellaceae;g__Alistipes_A;s__Alistipes_A pullistercoris	passed (CheckM & dRep & GTDB)
RefHum_pullistercoris_025	Human	SAMN08018376	not type material	88.09	0.16	100	passed (CheckM)	144	13	Human; Chicken	144_3	1	y	passed (CheckM & dRep)	d__Bacteria;p__Bacteroidota;c__Bacteroidia;o__Bacteroidales;f__Rikenellaceae;g__Alistipes_A;s__Alistipes_A pullistercoris	passed (CheckM & dRep & GTDB)
RefHum_pullistercoris_026	Human	SAMEA4890815	not type material	98.08	0	0	passed (CheckM)	144	13	Human; Chicken	144_11	1	y	passed (CheckM & dRep)	d__Bacteria;p__Bacteroidota;c__Bacteroidia;o__Bacteroidales;f__Rikenellaceae;g__Alistipes_A;s__Alistipes_A pullistercoris	passed (CheckM & dRep & GTDB)
RefHum_pullistercoris_027	Human	SAMN09734326	not type material	99.52	0	0	passed (CheckM)	144	13	Human; Chicken	144_2	1	y	passed (CheckM & dRep)	d__Bacteria;p__Bacteroidota;c__Bacteroidia;o__Bacteroidales;f__Rikenellaceae;g__Alistipes_A;s__Alistipes_A pullistercoris	passed (CheckM & dRep & GTDB)
RefHum_pullistercoris_028	Human	SAMN15806938	not type material	100	0	0	passed (CheckM)	144	13	Human; Chicken	144_6	1	y	passed (CheckM & dRep)	d__Bacteria;p__Bacteroidota;c__Bacteroidia;o__Bacteroidales;f__Rikenellaceae;g__Alistipes_A;s__Alistipes_A pullistercoris	passed (CheckM & dRep & GTDB)
RefHum_pullistercoris_029	Human	SAMEA5849672	not type material	99.52	0	0	passed (CheckM)	144	13	Human; Chicken	144_12	1	y	passed (CheckM & dRep)	d__Bacteria;p__Bacteroidota;c__Bacteroidia;o__Bacteroidales;f__Rikenellaceae;g__Alistipes_A;s__Alistipes_A pullistercoris	passed (CheckM & dRep & GTDB)
RefHum_pullistercoris_030	Human	SAMN14944904	not type material	97.5	0	0	passed (CheckM)	144	13	Human; Chicken	144_7	1	y	passed (CheckM & dRep)	d__Bacteria;p__Bacteroidota;c__Bacteroidia;o__Bacteroidales;f__Rikenellaceae;g__Alistipes_A;s__Alistipes_A pullistercoris	passed (CheckM & dRep & GTDB)
RefHum_pullistercoris_031	Human	SAMEA7847008	not type material	99.68	0	0	passed (CheckM)	144	13	Human; Chicken	144_13	1	y	passed (CheckM & dRep)	d__Bacteria;p__Bacteroidota;c__Bacteroidia;o__Bacteroidales;f__Rikenellaceae;g__Alistipes_A;s__Alistipes_A pullistercoris	passed (CheckM & dRep & GTDB)
RefHum_pullistercoris_033	Human	SAMN13118464	not type material	100	0	0	passed (CheckM)	144	13	Human; Chicken	144_4	1	y	passed (CheckM & dRep)	d__Bacteria;p__Bacteroidota;c__Bacteroidia;o__Bacteroidales;f__Rikenellaceae;g__Alistipes_A;s__Alistipes_A pullistercoris	passed (CheckM & dRep & GTDB)
RefHum_pullistercoris_034	Human	SAMN13118449	not type material	100	0	0	passed (CheckM)	144	13	Human; Chicken	144_5	1	y	passed (CheckM & dRep)	d__Bacteria;p__Bacteroidota;c__Bacteroidia;o__Bacteroidales;f__Rikenellaceae;g__Alistipes_A;s__Alistipes_A pullistercoris	passed (CheckM & dRep & GTDB)
RefHum_putredinis_335	Human	SAMN19731841	not type material	99.52	0.96	0	passed (CheckM)	197	26	Human; Wastewater	197_24	1	y	passed (CheckM & dRep)	d__Bacteria;p__Bacteroidota;c__Bacteroidia;o__Bacteroidales;f__Rikenellaceae;g__Alistipes;s__Alistipes putredinis	passed (CheckM & dRep & GTDB)
RefHum_putredinis_336	Human	SAMN00000002	type strain of species	99.52	0.96	0	passed (CheckM)	197	26	Human; Wastewater	197_1	1	y	passed (CheckM & dRep)	d__Bacteria;p__Bacteroidota;c__Bacteroidia;o__Bacteroidales;f__Rikenellaceae;g__Alistipes;s__Alistipes putredinis	passed (CheckM & dRep & GTDB)
RefHum_putredinis_337	Human	SAMEA5850805	not type material	99.52	0.96	0	passed (CheckM)	197	26	Human; Wastewater	197_25	1	y	passed (CheckM & dRep)	d__Bacteria;p__Bacteroidota;c__Bacteroidia;o__Bacteroidales;f__Rikenellaceae;g__Alistipes;s__Alistipes putredinis	passed (CheckM & dRep & GTDB)
RefHum_putredinis_338	Human	SAMN15532518	not type material	99.04	1.12	0	passed (CheckM)	197	26	Human; Wastewater	197_14	1	y	passed (CheckM & dRep)	d__Bacteria;p__Bacteroidota;c__Bacteroidia;o__Bacteroidales;f__Rikenellaceae;g__Alistipes;s__Alistipes putredinis	passed (CheckM & dRep & GTDB)
RefHum_putredinis_339	Human	SAMN12905026	not type material	89.82	0.96	0	passed (CheckM)	197	26	Human; Wastewater	197_10	1	y	passed (CheckM & dRep)	d__Bacteria;p__Bacteroidota;c__Bacteroidia;o__Bacteroidales;f__Rikenellaceae;g__Alistipes;s__Alistipes putredinis	passed (CheckM & dRep & GTDB)
RefHum_putredinis_340	Human	SAMN08019910	not type material	79.31	2.4	16.67	passed (CheckM)	197	26	Human; Wastewater	197_7	1	y	passed (CheckM & dRep)	d__Bacteria;p__Bacteroidota;c__Bacteroidia;o__Bacteroidales;f__Rikenellaceae;g__Alistipes;s__Alistipes putredinis	passed (CheckM & dRep & GTDB)
RefHum_putredinis_341	Human	SAMN12905030	not type material	88.54	1.83	0	passed (CheckM)	197	26	Human; Wastewater	197_13	1	y	passed (CheckM & dRep)	d__Bacteria;p__Bacteroidota;c__Bacteroidia;o__Bacteroidales;f__Rikenellaceae;g__Alistipes;s__Alistipes putredinis	passed (CheckM & dRep & GTDB)
RefHum_putredinis_342	Human	SAMN10316570	not type material	87.36	2.32	16.67	passed (CheckM)	197	26	Human; Wastewater	197_8	1	y	passed (CheckM & dRep)	d__Bacteria;p__Bacteroidota;c__Bacteroidia;o__Bacteroidales;f__Rikenellaceae;g__Alistipes;s__Alistipes putredinis	passed (CheckM & dRep & GTDB)
RefHum_putredinis_343	Human	SAMN12905029	not type material	95.38	1.76	20	passed (CheckM)	197	26	Human; Wastewater	197_12	1	y	passed (CheckM & dRep)	d__Bacteria;p__Bacteroidota;c__Bacteroidia;o__Bacteroidales;f__Rikenellaceae;g__Alistipes;s__Alistipes putredinis	passed (CheckM & dRep & GTDB)
RefHum_putredinis_344	Human	SAMEA7846853	not type material	99.04	0.48	0	passed (CheckM)	197	26	Human; Wastewater	197_26	1	y	passed (CheckM & dRep)	d__Bacteria;p__Bacteroidota;c__Bacteroidia;o__Bacteroidales;f__Rikenellaceae;g__Alistipes;s__Alistipes putredinis	passed (CheckM & dRep & GTDB)
RefHum_putredinis_345	Human	SAMEA3138702	not type material	98.04	1.44	0	passed (CheckM)	197	26	Human; Wastewater	197_2	1	y	passed (CheckM & dRep)	d__Bacteria;p__Bacteroidota;c__Bacteroidia;o__Bacteroidales;f__Rikenellaceae;g__Alistipes;s__Alistipes putredinis	passed (CheckM & dRep & GTDB)
RefHum_putredinis_346	Human	SAMN08019357	not type material	75.03	0.96	0	passed (CheckM)	197	26	Human; Wastewater	197_5	1	y	passed (CheckM & dRep)	d__Bacteria;p__Bacteroidota;c__Bacteroidia;o__Bacteroidales;f__Rikenellaceae;g__Alistipes;s__Alistipes putredinis	passed (CheckM & dRep & GTDB)
RefHum_putredinis_347	Human	SAMN08019026	not type material	95.83	0.96	0	passed (CheckM)	197	26	Human; Wastewater	197_4	1	y	passed (CheckM & dRep)	d__Bacteria;p__Bacteroidota;c__Bacteroidia;o__Bacteroidales;f__Rikenellaceae;g__Alistipes;s__Alistipes putredinis	passed (CheckM & dRep & GTDB)
RefHum_putredinis_348	Human	SAMN08019593	not type material	99.04	1.52	50	passed (CheckM)	197	26	Human; Wastewater	197_6	1	y	passed (CheckM & dRep)	d__Bacteria;p__Bacteroidota;c__Bacteroidia;o__Bacteroidales;f__Rikenellaceae;g__Alistipes;s__Alistipes putredinis	passed (CheckM & dRep & GTDB)
RefHum_putredinis_349	Human	SAMN12905027	not type material	97.8	1.92	50	passed (CheckM)	197	26	Human; Wastewater	197_11	1	y	passed (CheckM & dRep)	d__Bacteria;p__Bacteroidota;c__Bacteroidia;o__Bacteroidales;f__Rikenellaceae;g__Alistipes;s__Alistipes putredinis	passed (CheckM & dRep & GTDB)
RefHum_putredinis_350	Human	SAMN17800810	not type material	99.52	0.96	0	passed (CheckM)	197	26	Human; Wastewater	197_22	1	y	passed (CheckM & dRep)	d__Bacteria;p__Bacteroidota;c__Bacteroidia;o__Bacteroidales;f__Rikenellaceae;g__Alistipes;s__Alistipes putredinis	passed (CheckM & dRep & GTDB)
RefHum_putredinis_351	Human	SAMN12905028	not type material	99.52	1.15	25	passed (CheckM)	197	26	Human; Wastewater	197_9	1	y	passed (CheckM & dRep)	d__Bacteria;p__Bacteroidota;c__Bacteroidia;o__Bacteroidales;f__Rikenellaceae;g__Alistipes;s__Alistipes putredinis	passed (CheckM & dRep & GTDB)
RefHum_putredinis_352	Human	SAMN05717213	not type material	99.52	2.4	42.86	passed (CheckM)	197	26	Human; Wastewater	197_3	1	y	passed (CheckM & dRep)	d__Bacteria;p__Bacteroidota;c__Bacteroidia;o__Bacteroidales;f__Rikenellaceae;g__Alistipes;s__Alistipes putredinis	passed (CheckM & dRep & GTDB)
RefHum_putredinis_358	Human	SAMN12147335	not type material	99.52	0.96	0	passed (CheckM)	197	26	Human; Wastewater	197_23	1	y	passed (CheckM & dRep)	d__Bacteria;p__Bacteroidota;c__Bacteroidia;o__Bacteroidales;f__Rikenellaceae;g__Alistipes;s__Alistipes putredinis	passed (CheckM & dRep & GTDB)
RefHum_putredinis_359	Human	SAMN14944946	not type material	86.7	0.56	66.67	passed (CheckM)	197	26	Human; Wastewater	197_21	1	y	passed (CheckM & dRep)	d__Bacteria;p__Bacteroidota;c__Bacteroidia;o__Bacteroidales;f__Rikenellaceae;g__Alistipes;s__Alistipes putredinis	passed (CheckM & dRep & GTDB)
RefHum_putredinis_360	Human	SAMN15532760	not type material	99.04	0.96	0	passed (CheckM)	197	26	Human; Wastewater	197_15	1	y	passed (CheckM & dRep)	d__Bacteria;p__Bacteroidota;c__Bacteroidia;o__Bacteroidales;f__Rikenellaceae;g__Alistipes;s__Alistipes putredinis	passed (CheckM & dRep & GTDB)
RefHum_senegalensis_447	Human	SAMN15533282	not type material	99.76	0.48	0	passed (CheckM)	164	10	Human; Ruminant	164_3	1	y	passed (CheckM & dRep)	d__Bacteria;p__Bacteroidota;c__Bacteroidia;o__Bacteroidales;f__Rikenellaceae;g__Alistipes;s__Alistipes senegalensis	passed (CheckM & dRep & GTDB)
RefHum_senegalensis_448	Human	SAMN09684587	not type material	78.62	1.72	100	passed (CheckM)	164	10	Human; Ruminant	164_2	1	y	passed (CheckM & dRep)	d__Bacteria;p__Bacteroidota;c__Bacteroidia;o__Bacteroidales;f__Rikenellaceae;g__Alistipes;s__Alistipes senegalensis	passed (CheckM & dRep & GTDB)
RefHum_senegalensis_449	Human	SAMEA2272561	type strain of species	99.76	0.48	0	passed (CheckM)	164	10	Human; Ruminant	164_1	1	y	passed (CheckM & dRep)	d__Bacteria;p__Bacteroidota;c__Bacteroidia;o__Bacteroidales;f__Rikenellaceae;g__Alistipes;s__Alistipes senegalensis	passed (CheckM & dRep & GTDB)
RefHum_senegalensis_450	Human	SAMEA5850923	not type material	99.76	0.48	0	passed (CheckM)	164	10	Human; Ruminant	164_9	1	y	passed (CheckM & dRep)	d__Bacteria;p__Bacteroidota;c__Bacteroidia;o__Bacteroidales;f__Rikenellaceae;g__Alistipes;s__Alistipes senegalensis	passed (CheckM & dRep & GTDB)
RefHum_senegalensis_451	Human	SAMN15532438	not type material	99.76	0.96	50	passed (CheckM)	164	10	Human; Ruminant	164_4	1	y	passed (CheckM & dRep)	d__Bacteria;p__Bacteroidota;c__Bacteroidia;o__Bacteroidales;f__Rikenellaceae;g__Alistipes;s__Alistipes senegalensis	passed (CheckM & dRep & GTDB)
RefHum_senegalensis_452	Human	SAMEA5128830	not type material	99.76	0.96	0	passed (CheckM)	164	10	Human; Ruminant	164_8	1	y	passed (CheckM & dRep)	d__Bacteria;p__Bacteroidota;c__Bacteroidia;o__Bacteroidales;f__Rikenellaceae;g__Alistipes;s__Alistipes senegalensis	passed (CheckM & dRep & GTDB)
RefHum_senegalensis_454	Human	SAMN17800729	not type material	94.27	1.44	33.33	passed (CheckM)	164	10	Human; Ruminant	164_7	1	y	passed (CheckM & dRep)	d__Bacteria;p__Bacteroidota;c__Bacteroidia;o__Bacteroidales;f__Rikenellaceae;g__Alistipes;s__Alistipes senegalensis	passed (CheckM & dRep & GTDB)
RefHum_senegalensis_456	Human	SAMEA7846954	not type material	95.43	0	0	passed (CheckM)	164	10	Human; Ruminant	164_10	1	y	passed (CheckM & dRep)	d__Bacteria;p__Bacteroidota;c__Bacteroidia;o__Bacteroidales;f__Rikenellaceae;g__Alistipes;s__Alistipes senegalensis	passed (CheckM & dRep & GTDB)
RefHum_shahii_472	Human	SAMN17800765	not type material	98.99	0	0	passed (CheckM)	170	19	Human; Pig; Ruminant	170_16	1	y	passed (CheckM & dRep)	d__Bacteria;p__Bacteroidota;c__Bacteroidia;o__Bacteroidales;f__Rikenellaceae;g__Alistipes;s__Alistipes shahii	passed (CheckM & dRep & GTDB)
RefHum_shahii_474	Human	SAMN10863270	not type material	100	0.48	0	passed (CheckM)	170	19	Human; Pig; Ruminant	170_6	1	y	passed (CheckM & dRep)	d__Bacteria;p__Bacteroidota;c__Bacteroidia;o__Bacteroidales;f__Rikenellaceae;g__Alistipes;s__Alistipes shahii	passed (CheckM & dRep & GTDB)
RefHum_shahii_475	Human	SAMN15533325	not type material	100	0.48	0	passed (CheckM)	170	19	Human; Pig; Ruminant	170_11	1	y	passed (CheckM & dRep)	d__Bacteria;p__Bacteroidota;c__Bacteroidia;o__Bacteroidales;f__Rikenellaceae;g__Alistipes;s__Alistipes shahii	passed (CheckM & dRep & GTDB)
RefHum_shahii_476	Human	SAMEA3138370	type strain of species	97.12	0	0	passed (CheckM)	170	19	Human; Pig; Ruminant	170_1	1	y	passed (CheckM & dRep)	d__Bacteria;p__Bacteroidota;c__Bacteroidia;o__Bacteroidales;f__Rikenellaceae;g__Alistipes;s__Alistipes shahii	passed (CheckM & dRep & GTDB)
RefHum_shahii_477	Human	SAMEA5849504	not type material	100	0	0	passed (CheckM)	170	19	Human; Pig; Ruminant	170_18	1	y	passed (CheckM & dRep)	d__Bacteria;p__Bacteroidota;c__Bacteroidia;o__Bacteroidales;f__Rikenellaceae;g__Alistipes;s__Alistipes shahii	passed (CheckM & dRep & GTDB)
RefHum_shahii_478	Human	SAMN11943383	not type material	100	0	0	passed (CheckM)	170	19	Human; Pig; Ruminant	170_8	1	y	passed (CheckM & dRep)	d__Bacteria;p__Bacteroidota;c__Bacteroidia;o__Bacteroidales;f__Rikenellaceae;g__Alistipes;s__Alistipes shahii	passed (CheckM & dRep & GTDB)
RefHum_shahii_479	Human	SAMN11943384	not type material	100	0.51	0	passed (CheckM)	170	19	Human; Pig; Ruminant	170_7	1	y	passed (CheckM & dRep)	d__Bacteria;p__Bacteroidota;c__Bacteroidia;o__Bacteroidales;f__Rikenellaceae;g__Alistipes;s__Alistipes shahii	passed (CheckM & dRep & GTDB)
RefHum_shahii_480	Human	SAMN09734250	not type material	100	0	0	passed (CheckM)	170	19	Human; Pig; Ruminant	170_4	1	y	passed (CheckM & dRep)	d__Bacteria;p__Bacteroidota;c__Bacteroidia;o__Bacteroidales;f__Rikenellaceae;g__Alistipes;s__Alistipes shahii	passed (CheckM & dRep & GTDB)
RefHum_shahii_481	Human	SAMN15634165	not type material	100	0	0	passed (CheckM)	170	19	Human; Pig; Ruminant	170_12	1	y	passed (CheckM & dRep)	d__Bacteria;p__Bacteroidota;c__Bacteroidia;o__Bacteroidales;f__Rikenellaceae;g__Alistipes;s__Alistipes shahii	passed (CheckM & dRep & GTDB)
RefHum_shahii_482	Human	SAMN15532555	not type material	100	0.48	0	passed (CheckM)	170	19	Human; Pig; Ruminant	170_10	1	y	passed (CheckM & dRep)	d__Bacteria;p__Bacteroidota;c__Bacteroidia;o__Bacteroidales;f__Rikenellaceae;g__Alistipes;s__Alistipes shahii	passed (CheckM & dRep & GTDB)
RefHum_shahii_483	Human	SAMEA7847282	not type material	100	0	0	passed (CheckM)	170	19	Human; Pig; Ruminant	170_19	1	y	passed (CheckM & dRep)	d__Bacteria;p__Bacteroidota;c__Bacteroidia;o__Bacteroidales;f__Rikenellaceae;g__Alistipes;s__Alistipes shahii	passed (CheckM & dRep & GTDB)
RefHum_shahii_484	Human	SAMN19731818	not type material	100	0	0	passed (CheckM)	170	19	Human; Pig; Ruminant	170_17	1	y	passed (CheckM & dRep)	d__Bacteria;p__Bacteroidota;c__Bacteroidia;o__Bacteroidales;f__Rikenellaceae;g__Alistipes;s__Alistipes shahii	passed (CheckM & dRep & GTDB)
RefHum_shahii_485	Human	SAMN05717211	not type material	95.9	1.22	50	passed (CheckM)	170	19	Human; Pig; Ruminant	170_3	1	y	passed (CheckM & dRep)	d__Bacteria;p__Bacteroidota;c__Bacteroidia;o__Bacteroidales;f__Rikenellaceae;g__Alistipes;s__Alistipes shahii	passed (CheckM & dRep & GTDB)
RefHum_shahii_486	Human	SAMEA3138559	not type material	93.11	0.16	0	passed (CheckM)	170	19	Human; Pig; Ruminant	170_2	1	y	passed (CheckM & dRep)	d__Bacteria;p__Bacteroidota;c__Bacteroidia;o__Bacteroidales;f__Rikenellaceae;g__Alistipes;s__Alistipes shahii	passed (CheckM & dRep & GTDB)
RefHum_shahii_487	Human	SAMN15532876	not type material	100	0	0	passed (CheckM)	170	19	Human; Pig; Ruminant	170_14	1	y	passed (CheckM & dRep)	d__Bacteria;p__Bacteroidota;c__Bacteroidia;o__Bacteroidales;f__Rikenellaceae;g__Alistipes;s__Alistipes shahii	passed (CheckM & dRep & GTDB)
RefHum_shahii_488	Human	SAMN15533117	not type material	100	0	0	passed (CheckM)	170	19	Human; Pig; Ruminant	170_13	1	y	passed (CheckM & dRep)	d__Bacteria;p__Bacteroidota;c__Bacteroidia;o__Bacteroidales;f__Rikenellaceae;g__Alistipes;s__Alistipes shahii	passed (CheckM & dRep & GTDB)
RefHum_sp002358415_385	Human	SAMEA5849554	not type material	99.52	0.48	0	passed (CheckM)	190	6	Rodent; Human; Sponge|Seawater	190_5	1	y	passed (CheckM & dRep)	d__Bacteria;p__Bacteroidota;c__Bacteroidia;o__Bacteroidales;f__Rikenellaceae;g__Alistipes;s__Alistipes sp002358415	passed (CheckM & dRep & GTDB)
RefHum_sp900539755_011	Human	SAMEA4890853	not type material	100	0.48	0	passed (CheckM)	137	3	Human	137_1	1	y	passed (CheckM & dRep)	d__Bacteria;p__Bacteroidota;c__Bacteroidia;o__Bacteroidales;f__Rikenellaceae;g__Alistipes_A;s__Alistipes_A sp900539755	passed (CheckM & dRep & GTDB)
RefHum_sp900539755_012	Human	SAMEA5279493	not type material	100	0.48	0	passed (CheckM)	137	3	Human	137_2	1	y	passed (CheckM & dRep)	d__Bacteria;p__Bacteroidota;c__Bacteroidia;o__Bacteroidales;f__Rikenellaceae;g__Alistipes_A;s__Alistipes_A sp900539755	passed (CheckM & dRep & GTDB)
RefHum_sp900539755_013	Human	SAMEA7846904	not type material	99.84	0	0	passed (CheckM)	137	3	Human	137_3	1	y	passed (CheckM & dRep)	d__Bacteria;p__Bacteroidota;c__Bacteroidia;o__Bacteroidales;f__Rikenellaceae;g__Alistipes_A;s__Alistipes_A sp900539755	passed (CheckM & dRep & GTDB)
RefHum_sp900541585_491	Human	SAMEA7848082	not type material	83.01	0.51	33.33	passed (CheckM)	169	4	Human	169_4	1	y	passed (CheckM & dRep)	d__Bacteria;p__Bacteroidota;c__Bacteroidia;o__Bacteroidales;f__Rikenellaceae;g__Alistipes;s__Alistipes sp900541585	passed (CheckM & dRep & GTDB)
RefHum_sp900541585_492	Human	SAMEA4891041	not type material	97.12	0.37	21.43	passed (CheckM)	169	4	Human	169_2	1	y	passed (CheckM & dRep)	d__Bacteria;p__Bacteroidota;c__Bacteroidia;o__Bacteroidales;f__Rikenellaceae;g__Alistipes;s__Alistipes sp900541585	passed (CheckM & dRep & GTDB)
RefHum_sp900541585_493	Human	SAMN17800931	not type material	100	0.02	100	passed (CheckM)	169	4	Human	169_1	1	y	passed (CheckM & dRep)	d__Bacteria;p__Bacteroidota;c__Bacteroidia;o__Bacteroidales;f__Rikenellaceae;g__Alistipes;s__Alistipes sp900541585	passed (CheckM & dRep & GTDB)
RefHum_sp900541585_494	Human	SAMEA5279894	not type material	97.6	0	0	passed (CheckM)	169	4	Human	169_3	1	y	passed (CheckM & dRep)	d__Bacteria;p__Bacteroidota;c__Bacteroidia;o__Bacteroidales;f__Rikenellaceae;g__Alistipes;s__Alistipes sp900541585	passed (CheckM & dRep & GTDB)
RefHum_sp900545315_008	Human	SAMEA4891414	not type material	98.98	1.68	0	passed (CheckM)	136	3	Human	136_1	1	y	passed (CheckM & dRep)	d__Bacteria;p__Bacteroidota;c__Bacteroidia;o__Bacteroidales;f__Rikenellaceae;g__Alistipes_A;s__Alistipes_A sp900545315	passed (CheckM & dRep & GTDB)
RefHum_sp900545315_009	Human	SAMEA7847560	not type material	98.98	1.68	0	passed (CheckM)	136	3	Human	136_3	1	y	passed (CheckM & dRep)	d__Bacteria;p__Bacteroidota;c__Bacteroidia;o__Bacteroidales;f__Rikenellaceae;g__Alistipes_A;s__Alistipes_A sp900545315	passed (CheckM & dRep & GTDB)
RefHum_sp900545315_010	Human	SAMEA5279488	not type material	93.94	1.44	25	passed (CheckM)	136	3	Human	136_2	1	y	passed (CheckM & dRep)	d__Bacteria;p__Bacteroidota;c__Bacteroidia;o__Bacteroidales;f__Rikenellaceae;g__Alistipes_A;s__Alistipes_A sp900545315	passed (CheckM & dRep & GTDB)
RefHum_sp900548155_275	Human	SAMEA4891708	not type material	94.47	1.92	0	passed (CheckM)	145	5	Human; Ruminant	145_3	1	y	passed (CheckM & dRep)	d__Bacteria;p__Bacteroidota;c__Bacteroidia;o__Bacteroidales;f__Rikenellaceae;g__Alistipes;s__Alistipes sp900548155	passed (CheckM & dRep & GTDB)
RefHum_sp900548155_276	Human	SAMEA7848288	not type material	98.53	0.48	0	passed (CheckM)	145	5	Human; Ruminant	145_5	1	y	passed (CheckM & dRep)	d__Bacteria;p__Bacteroidota;c__Bacteroidia;o__Bacteroidales;f__Rikenellaceae;g__Alistipes;s__Alistipes sp900548155	passed (CheckM & dRep & GTDB)
RefHum_sp900548155_278	Human	SAMEA5279760	not type material	89.9	0.96	0	passed (CheckM)	145	5	Human; Ruminant	145_4	1	y	passed (CheckM & dRep)	d__Bacteria;p__Bacteroidota;c__Bacteroidia;o__Bacteroidales;f__Rikenellaceae;g__Alistipes;s__Alistipes sp900548155	passed (CheckM & dRep & GTDB)
RefHum_sp900548155_280	Human	SAMN17801339	not type material	99.52	0.48	0	passed (CheckM)	145	5	Human; Ruminant	145_2	1	y	passed (CheckM & dRep)	d__Bacteria;p__Bacteroidota;c__Bacteroidia;o__Bacteroidales;f__Rikenellaceae;g__Alistipes;s__Alistipes sp900548155	passed (CheckM & dRep & GTDB)
RefHum_sp900549305_466	Human	SAMEA5279895	not type material	88.37	0.72	0	passed (CheckM)	168	6	Human	168_4	1	y	passed (CheckM & dRep)	d__Bacteria;p__Bacteroidota;c__Bacteroidia;o__Bacteroidales;f__Rikenellaceae;g__Alistipes;s__Alistipes sp900549305	passed (CheckM & dRep & GTDB)
RefHum_sp900549305_467	Human	SAMEA5853797	not type material	96.47	0.48	0	passed (CheckM)	168	6	Human	168_5	1	y	passed (CheckM & dRep)	d__Bacteria;p__Bacteroidota;c__Bacteroidia;o__Bacteroidales;f__Rikenellaceae;g__Alistipes;s__Alistipes sp900549305	passed (CheckM & dRep & GTDB)
RefHum_sp900549305_468	Human	SAMEA4891808	not type material	85.82	0.64	0	passed (CheckM)	168	6	Human	168_3	1	y	passed (CheckM & dRep)	d__Bacteria;p__Bacteroidota;c__Bacteroidia;o__Bacteroidales;f__Rikenellaceae;g__Alistipes;s__Alistipes sp900549305	passed (CheckM & dRep & GTDB)
RefHum_sp900549305_469	Human	SAMN19025529	not type material	100	0.72	100	passed (CheckM)	168	6	Human	168_2	1	y	passed (CheckM & dRep)	d__Bacteria;p__Bacteroidota;c__Bacteroidia;o__Bacteroidales;f__Rikenellaceae;g__Alistipes;s__Alistipes sp900549305	passed (CheckM & dRep & GTDB)
RefHum_sp900549305_470	Human	SAMN15532610	not type material	100	0	0	passed (CheckM)	168	6	Human	168_1	1	y	passed (CheckM & dRep)	d__Bacteria;p__Bacteroidota;c__Bacteroidia;o__Bacteroidales;f__Rikenellaceae;g__Alistipes;s__Alistipes sp900549305	passed (CheckM & dRep & GTDB)
RefHum_sp900549305_471	Human	SAMEA7847276	not type material	99.46	0	0	passed (CheckM)	168	6	Human	168_6	1	y	passed (CheckM & dRep)	d__Bacteria;p__Bacteroidota;c__Bacteroidia;o__Bacteroidales;f__Rikenellaceae;g__Alistipes;s__Alistipes sp900549305	passed (CheckM & dRep & GTDB)
RefHum_sp900549685_020	Human	SAMEA4891848	not type material	93.68	2.4	0	passed (CheckM)	141	1	Human	141_0	1	y	passed (CheckM & dRep)	d__Bacteria;p__Bacteroidota;c__Bacteroidia;o__Bacteroidales;f__Rikenellaceae;g__Alistipes_A;s__Alistipes_A sp900549685	passed (CheckM & dRep & GTDB)
RefHum_sp900550375_332	Human	SAMEA4891914	not type material	89.12	1.92	66.67	passed (CheckM)	159	2	Human	159_1	1	y	passed (CheckM & dRep)	d__Bacteria;p__Bacteroidota;c__Bacteroidia;o__Bacteroidales;f__Rikenellaceae;g__Alistipes;s__Alistipes sp900550375	passed (CheckM & dRep & GTDB)
RefHum_sp900550375_333	Human	SAMEA7846401	not type material	89.6	2.88	50	passed (CheckM)	159	2	Human	159_2	1	y	passed (CheckM & dRep)	d__Bacteria;p__Bacteroidota;c__Bacteroidia;o__Bacteroidales;f__Rikenellaceae;g__Alistipes;s__Alistipes sp900550375	passed (CheckM & dRep & GTDB)
RefHum_sp900550925_039	Human	SAMEA5278480	not type material	94.31	1.92	40	passed (CheckM)	156	3	Human	156_2	1	y	passed (CheckM & dRep)	d__Bacteria;p__Bacteroidota;c__Bacteroidia;o__Bacteroidales;f__Rikenellaceae;g__Alistipes;s__Alistipes sp900550925	passed (CheckM & dRep & GTDB)
RefHum_sp900550925_040	Human	SAMEA4891974	not type material	95.03	3.37	11.11	passed (CheckM)	156	3	Human	156_1	1	y	passed (CheckM & dRep)	d__Bacteria;p__Bacteroidota;c__Bacteroidia;o__Bacteroidales;f__Rikenellaceae;g__Alistipes;s__Alistipes sp900550925	passed (CheckM & dRep & GTDB)
RefHum_sp900550925_041	Human	SAMEA7847666	not type material	95.51	3.37	11.11	passed (CheckM)	156	3	Human	156_3	1	y	passed (CheckM & dRep)	d__Bacteria;p__Bacteroidota;c__Bacteroidia;o__Bacteroidales;f__Rikenellaceae;g__Alistipes;s__Alistipes sp900550925	passed (CheckM & dRep & GTDB)
RefHum_sp900552955_322	Human	SAMEA4892176	not type material	84.04	2.48	14.29	passed (CheckM)	162	1	Human	162_0	1	y	passed (CheckM & dRep)	d__Bacteria;p__Bacteroidota;c__Bacteroidia;o__Bacteroidales;f__Rikenellaceae;g__Alistipes;s__Alistipes sp900552955	passed (CheckM & dRep & GTDB)
RefHum_sp900553175_414	Human	SAMEA4892204	not type material	75.59	0.96	0	passed (CheckM)	194	1	Human	194_0	1	y	passed (CheckM & dRep)	d__Bacteria;p__Bacteroidota;c__Bacteroidia;o__Bacteroidales;f__Rikenellaceae;g__Alistipes;s__Alistipes sp900553175	passed (CheckM & dRep & GTDB)
RefHum_sp900760675_495	Human	SAMEA5279396	not type material	99.52	0	0	passed (CheckM)	195	1	Human	195_0	1	y	passed (CheckM & dRep)	d__Bacteria;p__Bacteroidota;c__Bacteroidia;o__Bacteroidales;f__Rikenellaceae;g__Alistipes;s__Alistipes sp900760675	passed (CheckM & dRep & GTDB)
RefHum_sp900761235_279	Human	SAMEA5279759	not type material	85.66	0.48	0	passed (CheckM)	146	1	Human	146_0	1	y	passed (CheckM & dRep)	d__Bacteria;p__Bacteroidota;c__Bacteroidia;o__Bacteroidales;f__Rikenellaceae;g__Alistipes;s__Alistipes sp900761235	passed (CheckM & dRep & GTDB)
RefHum_sp900766655_293	Human	SAMEA5278142	not type material	75.48	1.71	60	passed (CheckM)	84	1	Human	84_0	1	y	passed (CheckM & dRep)	d__Bacteria;p__Bacteroidota;c__Bacteroidia;o__Bacteroidales;f__Rikenellaceae;g__Alistipes;s__Alistipes sp900766655	passed (CheckM & dRep & GTDB)
RefHum_sp900768015_247	Human	SAMEA5278314	not type material	94.57	4.09	58.33	passed (CheckM)	69	2	Human; Ruminant	69_2	1	y	passed (CheckM & dRep)	d__Bacteria;p__Bacteroidota;c__Bacteroidia;o__Bacteroidales;f__Rikenellaceae;g__Alistipes;s__Alistipes sp900768015	passed (CheckM & dRep & GTDB)
RefHum_sp900768045_216	Human	SAMEA5280055	not type material	94.47	1.78	71.43	passed (CheckM)	67	1	Human	67_0	1	y	passed (CheckM & dRep)	d__Bacteria;p__Bacteroidota;c__Bacteroidia;o__Bacteroidales;f__Rikenellaceae;g__Alistipes;s__Alistipes sp900768045	passed (CheckM & dRep & GTDB)
RefHum_sp900769405_054	Human	SAMEA5278141	not type material	94.47	1.44	0	passed (CheckM)	108	2	Ruminant; Human	108_2	1	y	passed (CheckM & dRep)	d__Bacteria;p__Bacteroidota;c__Bacteroidia;o__Bacteroidales;f__Rikenellaceae;g__Alistipes;s__Alistipes sp900769405	passed (CheckM & dRep & GTDB)
RefHum_sp900769445_233	Human	SAMEA5280058	not type material	94.47	4.71	27.27	passed (CheckM)	59	1	Human	59_0	1	y	passed (CheckM & dRep)	d__Bacteria;p__Bacteroidota;c__Bacteroidia;o__Bacteroidales;f__Rikenellaceae;g__Alistipes;s__Alistipes sp900769445	passed (CheckM & dRep & GTDB)
RefHum_sp900769745_194	Human	SAMEA5278144	not type material	89.68	1.66	14.29	passed (CheckM)	116	2	Human; Ruminant	116_2	1	y	passed (CheckM & dRep)	d__Bacteria;p__Bacteroidota;c__Bacteroidia;o__Bacteroidales;f__Rikenellaceae;g__Alistipes;s__Alistipes sp900769745	passed (CheckM & dRep & GTDB)
RefHum_sp900770585_055	Human	SAMEA5278140	not type material	85.76	2.56	27.27	passed (CheckM)	109	3	Ruminant; Human	109_3	1	y	passed (CheckM & dRep)	d__Bacteria;p__Bacteroidota;c__Bacteroidia;o__Bacteroidales;f__Rikenellaceae;g__Alistipes;s__Alistipes sp900770585	passed (CheckM & dRep & GTDB)
RefHum_sp900770635_213	Human	SAMEA5279762	not type material	98.53	2.66	23.81	passed (CheckM)	64	3	Ruminant; Human	64_3	1	y	passed (CheckM & dRep)	d__Bacteria;p__Bacteroidota;c__Bacteroidia;o__Bacteroidales;f__Rikenellaceae;g__Alistipes;s__Alistipes sp900770635	passed (CheckM & dRep & GTDB)
RefHum_sp902363575_319	Human	SAMEA5849629	not type material	99.52	0.64	0	passed (CheckM)	196	3	Human	196_3	1	y	passed (CheckM & dRep)	d__Bacteria;p__Bacteroidota;c__Bacteroidia;o__Bacteroidales;f__Rikenellaceae;g__Alistipes;s__Alistipes sp902363575	passed (CheckM & dRep & GTDB)
RefHum_sp902363575_320	Human	SAMN17801494	not type material	99.02	0.48	0	passed (CheckM)	196	3	Human	196_1	1	y	passed (CheckM & dRep)	d__Bacteria;p__Bacteroidota;c__Bacteroidia;o__Bacteroidales;f__Rikenellaceae;g__Alistipes;s__Alistipes sp902363575	passed (CheckM & dRep & GTDB)
RefHum_sp902363575_321	Human	SAMEA5278147	not type material	99.52	0.48	0	passed (CheckM)	196	3	Human	196_2	1	y	passed (CheckM & dRep)	d__Bacteria;p__Bacteroidota;c__Bacteroidia;o__Bacteroidales;f__Rikenellaceae;g__Alistipes;s__Alistipes sp902363575	passed (CheckM & dRep & GTDB)
RefHum_sp902388705_511	Human	SAMEA7847275	not type material	99.76	0	0	passed (CheckM)	171	3	Human	171_3	1	y	passed (CheckM & dRep)	d__Bacteria;p__Bacteroidota;c__Bacteroidia;o__Bacteroidales;f__Rikenellaceae;g__Alistipes;s__Alistipes sp902388705	passed (CheckM & dRep & GTDB)
RefHum_sp902388705_512	Human	SAMEA5280062	not type material	94.47	0.48	0	passed (CheckM)	171	3	Human	171_1	1	y	passed (CheckM & dRep)	d__Bacteria;p__Bacteroidota;c__Bacteroidia;o__Bacteroidales;f__Rikenellaceae;g__Alistipes;s__Alistipes sp902388705	passed (CheckM & dRep & GTDB)
RefHum_sp902388705_513	Human	SAMEA5852097	not type material	97.84	0.48	0	passed (CheckM)	171	3	Human	171_2	1	y	passed (CheckM & dRep)	d__Bacteria;p__Bacteroidota;c__Bacteroidia;o__Bacteroidales;f__Rikenellaceae;g__Alistipes;s__Alistipes sp902388705	passed (CheckM & dRep & GTDB)
RefHum_sp905214725_331	Human	SAMEA7852843	not type material	93.7	0	0	passed (CheckM)	161	1	Human	161_0	1	y	passed (CheckM & dRep)	d__Bacteria;p__Bacteroidota;c__Bacteroidia;o__Bacteroidales;f__Rikenellaceae;g__Alistipes;s__Alistipes sp905214725	passed (CheckM & dRep & GTDB)
RefHum_stercorigallinarum_377	Human	SAMEA5280059	not type material	91.19	0.96	100	passed (CheckM)	184	3	Human; Chicken	184_3	1	y	passed (CheckM & dRep)	d__Bacteria;p__Bacteroidota;c__Bacteroidia;o__Bacteroidales;f__Rikenellaceae;g__Alistipes;s__Alistipes stercorigallinarum	passed (CheckM & dRep & GTDB)
RefHum_stercorigallinarum_378	Human	SAMEA4891131	not type material	96.83	0.56	0	passed (CheckM)	184	3	Human; Chicken	184_2	1	y	passed (CheckM & dRep)	d__Bacteria;p__Bacteroidota;c__Bacteroidia;o__Bacteroidales;f__Rikenellaceae;g__Alistipes;s__Alistipes stercorigallinarum	passed (CheckM & dRep & GTDB)
RefHum_timonensis_461	Human	SAMEA7847035	not type material	99.26	0.68	75	passed (CheckM)	166	7	Human; Rodent	166_5	1	y	passed (CheckM & dRep)	d__Bacteria;p__Bacteroidota;c__Bacteroidia;o__Bacteroidales;f__Rikenellaceae;g__Alistipes;s__Alistipes timonensis	passed (CheckM & dRep & GTDB)
RefHum_timonensis_462	Human	SAMN15532568	not type material	100	0	0	passed (CheckM)	166	7	Human; Rodent	166_2	1	y	passed (CheckM & dRep)	d__Bacteria;p__Bacteroidota;c__Bacteroidia;o__Bacteroidales;f__Rikenellaceae;g__Alistipes;s__Alistipes timonensis	passed (CheckM & dRep & GTDB)
RefHum_timonensis_463	Human	SAMEA2272181	not type material	99.52	0	0	passed (CheckM)	166	7	Human; Rodent	166_1	1	y	passed (CheckM & dRep)	d__Bacteria;p__Bacteroidota;c__Bacteroidia;o__Bacteroidales;f__Rikenellaceae;g__Alistipes;s__Alistipes timonensis	passed (CheckM & dRep & GTDB)
RefHum_timonensis_464	Human	SAMN05444145	type strain of species	100	0	0	passed (CheckM)	166	7	Human; Rodent	166_3	1	y	passed (CheckM & dRep)	d__Bacteria;p__Bacteroidota;c__Bacteroidia;o__Bacteroidales;f__Rikenellaceae;g__Alistipes;s__Alistipes timonensis	passed (CheckM & dRep & GTDB)
RefHum_timonensis_465	Human	SAMEA5851065	not type material	100	0	0	passed (CheckM)	166	7	Human; Rodent	166_4	1	y	passed (CheckM & dRep)	d__Bacteria;p__Bacteroidota;c__Bacteroidia;o__Bacteroidales;f__Rikenellaceae;g__Alistipes;s__Alistipes timonensis	passed (CheckM & dRep & GTDB)
RefKoa_sp001941065_446	Koala	SAMN06140837	not type material	91.83	0	0	passed (CheckM)	167	1	Koala	167_0	1	y	passed (CheckM & dRep)	d__Bacteria;p__Bacteroidota;c__Bacteroidia;o__Bacteroidales;f__Rikenellaceae;g__Alistipes;s__Alistipes sp001941065	passed (CheckM & dRep & GTDB)
RefPig_shahii_489	Pig	SAMN10183249	not type material	99.52	0	0	passed (CheckM)	170	19	Human; Pig; Ruminant	170_5	1	y	passed (CheckM & dRep)	d__Bacteria;p__Bacteroidota;c__Bacteroidia;o__Bacteroidales;f__Rikenellaceae;g__Alistipes;s__Alistipes shahii	passed (CheckM & dRep & GTDB)
RefPig_shahii_490	Pig	SAMN14558239	not type material	100	0	0	passed (CheckM)	170	19	Human; Pig; Ruminant	170_9	1	y	passed (CheckM & dRep)	d__Bacteria;p__Bacteroidota;c__Bacteroidia;o__Bacteroidales;f__Rikenellaceae;g__Alistipes;s__Alistipes shahii	passed (CheckM & dRep & GTDB)
RefRod_finegoldii_510	Rodent	SAMEA8805294	not type material	100	0	0	passed (CheckM)	172	15	Human; Rodent; Chicken	172_15	1	y	passed (CheckM & dRep)	d__Bacteria;p__Bacteroidota;c__Bacteroidia;o__Bacteroidales;f__Rikenellaceae;g__Alistipes;s__Alistipes finegoldii	passed (CheckM & dRep & GTDB)
RefRod_indistinctus_001	Rodent	SAMEA8805344	not type material	94.55	0.74	66.67	passed (CheckM)	143	7	Human; Rodent	143_7	1	y	passed (CheckM & dRep)	d__Bacteria;p__Bacteroidota;c__Bacteroidia;o__Bacteroidales;f__Rikenellaceae;g__Alistipes_A;s__Alistipes_A indistinctus	passed (CheckM & dRep & GTDB)
RefRod_onderdonkii_552	Rodent	SAMN10240013	not type material	98.8	0.48	0	passed (CheckM)	173	41	Human; Wastewater; Chicken; Rodent; Elephant	173_18	1	y	passed (CheckM & dRep)	d__Bacteria;p__Bacteroidota;c__Bacteroidia;o__Bacteroidales;f__Rikenellaceae;g__Alistipes;s__Alistipes onderdonkii	passed (CheckM & dRep & GTDB)
RefRod_sp002358415_380	Rodent	SAMEA8805249	not type material	99.52	0.48	0	passed (CheckM)	190	6	Rodent; Human; Sponge|Seawater	190_6	1	y	passed (CheckM & dRep)	d__Bacteria;p__Bacteroidota;c__Bacteroidia;o__Bacteroidales;f__Rikenellaceae;g__Alistipes;s__Alistipes sp002358415	passed (CheckM & dRep & GTDB)
RefRod_sp002358415_381	Rodent	SAMN06453223	not type material	85.78	2.16	0	passed (CheckM)	190	6	Rodent; Human; Sponge|Seawater	190_1	1	y	passed (CheckM & dRep)	d__Bacteria;p__Bacteroidota;c__Bacteroidia;o__Bacteroidales;f__Rikenellaceae;g__Alistipes;s__Alistipes sp002358415	passed (CheckM & dRep & GTDB)
RefRod_sp002358415_382	Rodent	SAMN08018626	not type material	76.55	2.64	28.57	passed (CheckM)	190	6	Rodent; Human; Sponge|Seawater	190_2	1	y	passed (CheckM & dRep)	d__Bacteria;p__Bacteroidota;c__Bacteroidia;o__Bacteroidales;f__Rikenellaceae;g__Alistipes;s__Alistipes sp002358415	passed (CheckM & dRep & GTDB)
RefRod_sp002358415_383	Rodent	SAMN08020248	not type material	81.38	1.68	0	passed (CheckM)	190	6	Rodent; Human; Sponge|Seawater	190_3	1	y	passed (CheckM & dRep)	d__Bacteria;p__Bacteroidota;c__Bacteroidia;o__Bacteroidales;f__Rikenellaceae;g__Alistipes;s__Alistipes sp002358415	passed (CheckM & dRep & GTDB)
RefRod_sp002362235_270	Rodent	SAMN06457629	not type material	88.12	0.16	0	passed (CheckM)	150	4	Rodent	150_1	1	y	passed (CheckM & dRep)	d__Bacteria;p__Bacteroidota;c__Bacteroidia;o__Bacteroidales;f__Rikenellaceae;g__Alistipes;s__Alistipes sp002362235	passed (CheckM & dRep & GTDB)
RefRod_sp002362235_271	Rodent	SAMN12406385	not type material	92.64	0.83	0	passed (CheckM)	150	4	Rodent	150_2	1	y	passed (CheckM & dRep)	d__Bacteria;p__Bacteroidota;c__Bacteroidia;o__Bacteroidales;f__Rikenellaceae;g__Alistipes;s__Alistipes sp002362235	passed (CheckM & dRep & GTDB)
RefRod_sp002362235_272	Rodent	SAMEA8801313	not type material	98.56	0.64	0	passed (CheckM)	150	4	Rodent	150_3	1	y	passed (CheckM & dRep)	d__Bacteria;p__Bacteroidota;c__Bacteroidia;o__Bacteroidales;f__Rikenellaceae;g__Alistipes;s__Alistipes sp002362235	passed (CheckM & dRep & GTDB)
RefRod_sp002362235_273	Rodent	SAMEA8805296	not type material	98.56	0.16	0	passed (CheckM)	150	4	Rodent	150_4	1	y	passed (CheckM & dRep)	d__Bacteria;p__Bacteroidota;c__Bacteroidia;o__Bacteroidales;f__Rikenellaceae;g__Alistipes;s__Alistipes sp002362235	passed (CheckM & dRep & GTDB)
RefRod_sp002428825_408	Rodent	SAMN12406383	not type material	98.08	0	0	passed (CheckM)	186	3	Rodent; Wastewater	186_2	1	y	passed (CheckM & dRep)	d__Bacteria;p__Bacteroidota;c__Bacteroidia;o__Bacteroidales;f__Rikenellaceae;g__Alistipes;s__Alistipes sp002428825	passed (CheckM & dRep & GTDB)
RefRod_sp002428825_409	Rodent	SAMEA8805672	not type material	99.52	0	0	passed (CheckM)	186	3	Rodent; Wastewater	186_3	1	y	passed (CheckM & dRep)	d__Bacteria;p__Bacteroidota;c__Bacteroidia;o__Bacteroidales;f__Rikenellaceae;g__Alistipes;s__Alistipes sp002428825	passed (CheckM & dRep & GTDB)
RefRod_sp003979135_403	Rodent	SAMEA8805195	not type material	100	0	0	passed (CheckM)	157	3	Rodent	157_3	1	y	passed (CheckM & dRep)	d__Bacteria;p__Bacteroidota;c__Bacteroidia;o__Bacteroidales;f__Rikenellaceae;g__Alistipes;s__Alistipes sp003979135	passed (CheckM & dRep & GTDB)
RefRod_sp003979135_404	Rodent	SAMN10594561	not type material	90.12	2.32	0	passed (CheckM)	157	3	Rodent	157_1	1	y	passed (CheckM & dRep)	d__Bacteria;p__Bacteroidota;c__Bacteroidia;o__Bacteroidales;f__Rikenellaceae;g__Alistipes;s__Alistipes sp003979135	passed (CheckM & dRep & GTDB)
RefRod_sp003979135_405	Rodent	SAMN13256019	not type material	93.81	0.51	50	passed (CheckM)	157	3	Rodent	157_2	1	y	passed (CheckM & dRep)	d__Bacteria;p__Bacteroidota;c__Bacteroidia;o__Bacteroidales;f__Rikenellaceae;g__Alistipes;s__Alistipes sp003979135	passed (CheckM & dRep & GTDB)
RefRod_sp009774895_362	Rodent	SAMN12406384	not type material	90.25	1.58	20	passed (CheckM)	189	2	Rodent	189_1	1	y	passed (CheckM & dRep)	d__Bacteria;p__Bacteroidota;c__Bacteroidia;o__Bacteroidales;f__Rikenellaceae;g__Alistipes;s__Alistipes sp009774895	passed (CheckM & dRep & GTDB)
RefRod_sp009774895_363	Rodent	SAMEA8805217	not type material	99.52	0.48	0	passed (CheckM)	189	2	Rodent	189_2	1	y	passed (CheckM & dRep)	d__Bacteria;p__Bacteroidota;c__Bacteroidia;o__Bacteroidales;f__Rikenellaceae;g__Alistipes;s__Alistipes sp009774895	passed (CheckM & dRep & GTDB)
RefRod_sp910575495_411	Rodent	SAMEA8801425	not type material	99.52	0.48	0	passed (CheckM)	187	3	Rodent	187_1	1	y	passed (CheckM & dRep)	d__Bacteria;p__Bacteroidota;c__Bacteroidia;o__Bacteroidales;f__Rikenellaceae;g__Alistipes;s__Alistipes sp910575495	passed (CheckM & dRep & GTDB)
RefRod_sp910575495_412	Rodent	SAMEA8801396	not type material	99.52	0.48	0	passed (CheckM)	187	3	Rodent	187_2	1	y	passed (CheckM & dRep)	d__Bacteria;p__Bacteroidota;c__Bacteroidia;o__Bacteroidales;f__Rikenellaceae;g__Alistipes;s__Alistipes sp910575495	passed (CheckM & dRep & GTDB)
RefRod_sp910575495_413	Rodent	SAMEA8805050	not type material	99.04	0	0	passed (CheckM)	187	3	Rodent	187_3	1	y	passed (CheckM & dRep)	d__Bacteria;p__Bacteroidota;c__Bacteroidia;o__Bacteroidales;f__Rikenellaceae;g__Alistipes;s__Alistipes sp910575495	passed (CheckM & dRep & GTDB)
RefRod_sp910576555_379	Rodent	SAMEA8805016	not type material	98.08	0.48	0	passed (CheckM)	191	1	Rodent	191_0	1	y	passed (CheckM & dRep)	d__Bacteria;p__Bacteroidota;c__Bacteroidia;o__Bacteroidales;f__Rikenellaceae;g__Alistipes;s__Alistipes sp910576555	passed (CheckM & dRep & GTDB)
RefRod_sp910577475_315	Rodent	SAMEA8805038	not type material	99.52	0.96	0	passed (CheckM)	193	1	Rodent	193_0	1	y	passed (CheckM & dRep)	d__Bacteria;p__Bacteroidota;c__Bacteroidia;o__Bacteroidales;f__Rikenellaceae;g__Alistipes;s__Alistipes sp910577475	passed (CheckM & dRep & GTDB)
RefRod_sp910580175_410	Rodent	SAMEA8805302	not type material	100	0.48	0	passed (CheckM)	188	1	Rodent	188_0	1	y	passed (CheckM & dRep)	d__Bacteria;p__Bacteroidota;c__Bacteroidia;o__Bacteroidales;f__Rikenellaceae;g__Alistipes;s__Alistipes sp910580175	passed (CheckM & dRep & GTDB)
RefRod_sp910583985_021	Rodent	SAMEA8805345	not type material	93.03	0.48	0	passed (CheckM)	142	1	Rodent	142_0	1	y	passed (CheckM & dRep)	d__Bacteria;p__Bacteroidota;c__Bacteroidia;o__Bacteroidales;f__Rikenellaceae;g__Alistipes_A;s__Alistipes_A sp910583985	passed (CheckM & dRep & GTDB)
RefRod_sp910584485_386	Rodent	SAMEA8805431	not type material	99.52	0.96	0	passed (CheckM)	192	1	Rodent	192_0	1	y	passed (CheckM & dRep)	d__Bacteria;p__Bacteroidota;c__Bacteroidia;o__Bacteroidales;f__Rikenellaceae;g__Alistipes;s__Alistipes sp910584485	passed (CheckM & dRep & GTDB)
RefRod_sp910586375_415	Rodent	SAMEA8805589	not type material	95.37	1.54	33.33	passed (CheckM)	158	1	Rodent	158_0	1	y	passed (CheckM & dRep)	d__Bacteria;p__Bacteroidota;c__Bacteroidia;o__Bacteroidales;f__Rikenellaceae;g__Alistipes;s__Alistipes sp910586375	passed (CheckM & dRep & GTDB)
RefRod_sp910587675_208	Rodent	SAMEA8805647	not type material	98.56	0.48	0	passed (CheckM)	153	1	Rodent	153_0	1	y	passed (CheckM & dRep)	d__Bacteria;p__Bacteroidota;c__Bacteroidia;o__Bacteroidales;f__Rikenellaceae;g__Alistipes;s__Alistipes sp910587675	passed (CheckM & dRep & GTDB)
RefRod_timonensis_459	Rodent	SAMEA8801291	not type material	100	0	0	passed (CheckM)	166	7	Human; Rodent	166_6	1	y	passed (CheckM & dRep)	d__Bacteria;p__Bacteroidota;c__Bacteroidia;o__Bacteroidales;f__Rikenellaceae;g__Alistipes;s__Alistipes timonensis	passed (CheckM & dRep & GTDB)
RefRod_timonensis_460	Rodent	SAMEA8801280	not type material	100	0	0	passed (CheckM)	166	7	Human; Rodent	166_7	1	y	passed (CheckM & dRep)	d__Bacteria;p__Bacteroidota;c__Bacteroidia;o__Bacteroidales;f__Rikenellaceae;g__Alistipes;s__Alistipes timonensis	passed (CheckM & dRep & GTDB)
RefRum_senegalensis_453	Ruminant	SAMN16345565	not type material	99.76	0.96	0	passed (CheckM)	164	10	Human; Ruminant	164_6	1	y	passed (CheckM & dRep)	d__Bacteria;p__Bacteroidota;c__Bacteroidia;o__Bacteroidales;f__Rikenellaceae;g__Alistipes;s__Alistipes senegalensis	passed (CheckM & dRep & GTDB)
RefRum_senegalensis_455	Ruminant	SAMN16345036	not type material	99.76	0.96	50	passed (CheckM)	164	10	Human; Ruminant	164_5	1	y	passed (CheckM & dRep)	d__Bacteria;p__Bacteroidota;c__Bacteroidia;o__Bacteroidales;f__Rikenellaceae;g__Alistipes;s__Alistipes senegalensis	passed (CheckM & dRep & GTDB)
RefRum_shahii_473	Ruminant	SAMN16349518	not type material	98.32	0.72	0	passed (CheckM)	170	19	Human; Pig; Ruminant	170_15	1	y	passed (CheckM & dRep)	d__Bacteria;p__Bacteroidota;c__Bacteroidia;o__Bacteroidales;f__Rikenellaceae;g__Alistipes;s__Alistipes shahii	passed (CheckM & dRep & GTDB)
RefRum_sp015059685_283	Ruminant	SAMN11294471	not type material	96.19	0	0	passed (CheckM)	94	1	Ruminant	94_0	1	y	passed (CheckM & dRep)	d__Bacteria;p__Bacteroidota;c__Bacteroidia;o__Bacteroidales;f__Rikenellaceae;g__Alistipes;s__Alistipes sp015059685	passed (CheckM & dRep & GTDB)
RefRum_sp015059715_236	Ruminant	SAMN11294470	not type material	95.58	0.24	0	passed (CheckM)	52	1	Ruminant	52_0	1	y	passed (CheckM & dRep)	d__Bacteria;p__Bacteroidota;c__Bacteroidia;o__Bacteroidales;f__Rikenellaceae;g__Alistipes;s__Alistipes sp015059715	passed (CheckM & dRep & GTDB)
RefRum_sp015059735_406	Ruminant	SAMN11294472	not type material	99.52	0.96	50	passed (CheckM)	208	1	Ruminant	208_0	1	y	passed (CheckM & dRep)	d__Bacteria;p__Bacteroidota;c__Bacteroidia;o__Bacteroidales;f__Rikenellaceae;g__Alistipes;s__Alistipes sp015059735	passed (CheckM & dRep & GTDB)
RefRum_sp015059785_300	Ruminant	SAMN11294467	not type material	94.79	1.44	0	passed (CheckM)	101	2	Ruminant	101_1	1	y	passed (CheckM & dRep)	d__Bacteria;p__Bacteroidota;c__Bacteroidia;o__Bacteroidales;f__Rikenellaceae;g__Alistipes;s__Alistipes sp015059785	passed (CheckM & dRep & GTDB)
RefRum_sp015059785_301	Ruminant	SAMN16344403	not type material	97.68	2.69	77.78	passed (CheckM)	101	2	Ruminant	101_2	1	y	passed (CheckM & dRep)	d__Bacteria;p__Bacteroidota;c__Bacteroidia;o__Bacteroidales;f__Rikenellaceae;g__Alistipes;s__Alistipes sp015059785	passed (CheckM & dRep & GTDB)
RefRum_sp015059805_304	Ruminant	SAMN11294463	not type material	94.81	0.96	50	passed (CheckM)	100	2	Ruminant	100_1	1	y	passed (CheckM & dRep)	d__Bacteria;p__Bacteroidota;c__Bacteroidia;o__Bacteroidales;f__Rikenellaceae;g__Alistipes;s__Alistipes sp015059805	passed (CheckM & dRep & GTDB)
RefRum_sp015059805_305	Ruminant	SAMN16344682	not type material	85.34	0.11	50	passed (CheckM)	100	2	Ruminant	100_2	1	y	passed (CheckM & dRep)	d__Bacteria;p__Bacteroidota;c__Bacteroidia;o__Bacteroidales;f__Rikenellaceae;g__Alistipes;s__Alistipes sp015059805	passed (CheckM & dRep & GTDB)
RefRum_sp015059845_171	Ruminant	SAMN16342166	not type material	76.94	0.58	50	passed (CheckM)	119	6	Ruminant	119_2	1	y	passed (CheckM & dRep)	d__Bacteria;p__Bacteroidota;c__Bacteroidia;o__Bacteroidales;f__Rikenellaceae;g__Alistipes;s__Alistipes sp015059845	passed (CheckM & dRep & GTDB)
RefRum_sp015059845_172	Ruminant	SAMN16349107	not type material	77.02	4.45	71.43	passed (CheckM)	119	6	Ruminant	119_5	1	y	passed (CheckM & dRep)	d__Bacteria;p__Bacteroidota;c__Bacteroidia;o__Bacteroidales;f__Rikenellaceae;g__Alistipes;s__Alistipes sp015059845	passed (CheckM & dRep & GTDB)
RefRum_sp015059845_173	Ruminant	SAMN16349239	not type material	95.95	1.56	60	passed (CheckM)	119	6	Ruminant	119_4	1	y	passed (CheckM & dRep)	d__Bacteria;p__Bacteroidota;c__Bacteroidia;o__Bacteroidales;f__Rikenellaceae;g__Alistipes;s__Alistipes sp015059845	passed (CheckM & dRep & GTDB)
RefRum_sp015059845_174	Ruminant	SAMN16349075	not type material	94	1.68	25	passed (CheckM)	119	6	Ruminant	119_6	1	y	passed (CheckM & dRep)	d__Bacteria;p__Bacteroidota;c__Bacteroidia;o__Bacteroidales;f__Rikenellaceae;g__Alistipes;s__Alistipes sp015059845	passed (CheckM & dRep & GTDB)
RefRum_sp015059845_175	Ruminant	SAMN16345003	not type material	79.55	1.6	40	passed (CheckM)	119	6	Ruminant	119_3	1	y	passed (CheckM & dRep)	d__Bacteria;p__Bacteroidota;c__Bacteroidia;o__Bacteroidales;f__Rikenellaceae;g__Alistipes;s__Alistipes sp015059845	passed (CheckM & dRep & GTDB)
RefRum_sp015059845_176	Ruminant	SAMN11294466	not type material	98.53	0.48	0	passed (CheckM)	119	6	Ruminant	119_1	1	y	passed (CheckM & dRep)	d__Bacteria;p__Bacteroidota;c__Bacteroidia;o__Bacteroidales;f__Rikenellaceae;g__Alistipes;s__Alistipes sp015059845	passed (CheckM & dRep & GTDB)
RefRum_sp015059865_286	Ruminant	SAMN11294464	not type material	93.64	1.68	83.33	passed (CheckM)	93	1	Ruminant	93_0	1	y	passed (CheckM & dRep)	d__Bacteria;p__Bacteroidota;c__Bacteroidia;o__Bacteroidales;f__Rikenellaceae;g__Alistipes;s__Alistipes sp015059865	passed (CheckM & dRep & GTDB)
RefRum_sp015059875_284	Ruminant	SAMN11294465	not type material	93.35	0.64	100	passed (CheckM)	90	2	Ruminant	90_1	1	y	passed (CheckM & dRep)	d__Bacteria;p__Bacteroidota;c__Bacteroidia;o__Bacteroidales;f__Rikenellaceae;g__Alistipes;s__Alistipes sp015059875	passed (CheckM & dRep & GTDB)
RefRum_sp015059875_285	Ruminant	SAMN16345741	not type material	94.91	1.62	80.95	passed (CheckM)	90	2	Ruminant	90_2	1	y	passed (CheckM & dRep)	d__Bacteria;p__Bacteroidota;c__Bacteroidia;o__Bacteroidales;f__Rikenellaceae;g__Alistipes;s__Alistipes sp015059875	passed (CheckM & dRep & GTDB)
RefRum_sp015059905_188	Ruminant	SAMN11294462	not type material	98.56	0.48	0	passed (CheckM)	129	3	Ruminant	129_1	1	y	passed (CheckM & dRep)	d__Bacteria;p__Bacteroidota;c__Bacteroidia;o__Bacteroidales;f__Rikenellaceae;g__Alistipes;s__Alistipes sp015059905	passed (CheckM & dRep & GTDB)
RefRum_sp015059905_189	Ruminant	SAMN16342083	not type material	98.08	0.64	50	passed (CheckM)	129	3	Ruminant	129_2	1	y	passed (CheckM & dRep)	d__Bacteria;p__Bacteroidota;c__Bacteroidia;o__Bacteroidales;f__Rikenellaceae;g__Alistipes;s__Alistipes sp015059905	passed (CheckM & dRep & GTDB)
RefRum_sp015059905_190	Ruminant	SAMN16345149	not type material	95.19	0.72	50	passed (CheckM)	129	3	Ruminant	129_3	1	y	passed (CheckM & dRep)	d__Bacteria;p__Bacteroidota;c__Bacteroidia;o__Bacteroidales;f__Rikenellaceae;g__Alistipes;s__Alistipes sp015059905	passed (CheckM & dRep & GTDB)
RefRum_sp015059925_177	Ruminant	SAMN11294460	not type material	98.56	0	0	passed (CheckM)	120	4	Ruminant	120_1	1	y	passed (CheckM & dRep)	d__Bacteria;p__Bacteroidota;c__Bacteroidia;o__Bacteroidales;f__Rikenellaceae;g__Alistipes;s__Alistipes sp015059925	passed (CheckM & dRep & GTDB)
RefRum_sp015059925_178	Ruminant	SAMN16349267	not type material	86.83	4.97	86.67	passed (CheckM)	120	4	Ruminant	120_3	1	y	passed (CheckM & dRep)	d__Bacteria;p__Bacteroidota;c__Bacteroidia;o__Bacteroidales;f__Rikenellaceae;g__Alistipes;s__Alistipes sp015059925	passed (CheckM & dRep & GTDB)
RefRum_sp015059925_179	Ruminant	SAMN16342063	not type material	86.45	3.31	30	passed (CheckM)	120	4	Ruminant	120_2	1	y	passed (CheckM & dRep)	d__Bacteria;p__Bacteroidota;c__Bacteroidia;o__Bacteroidales;f__Rikenellaceae;g__Alistipes;s__Alistipes sp015059925	passed (CheckM & dRep & GTDB)
RefRum_sp015059925_180	Ruminant	SAMN16349545	not type material	86.19	0.24	100	passed (CheckM)	120	4	Ruminant	120_4	1	y	passed (CheckM & dRep)	d__Bacteria;p__Bacteroidota;c__Bacteroidia;o__Bacteroidales;f__Rikenellaceae;g__Alistipes;s__Alistipes sp015059925	passed (CheckM & dRep & GTDB)
RefRum_sp015059955_250	Ruminant	SAMN11294459	not type material	99.04	0	0	passed (CheckM)	75	1	Ruminant	75_0	1	y	passed (CheckM & dRep)	d__Bacteria;p__Bacteroidota;c__Bacteroidia;o__Bacteroidales;f__Rikenellaceae;g__Alistipes;s__Alistipes sp015059955	passed (CheckM & dRep & GTDB)
RefRum_sp015059965_316	Ruminant	SAMN11294461	not type material	99.52	0.72	0	passed (CheckM)	200	1	Ruminant	200_0	1	y	passed (CheckM & dRep)	d__Bacteria;p__Bacteroidota;c__Bacteroidia;o__Bacteroidales;f__Rikenellaceae;g__Alistipes;s__Alistipes sp015059965	passed (CheckM & dRep & GTDB)
RefRum_sp015060005_166	Ruminant	SAMN11294457	not type material	98.56	0.48	0	passed (CheckM)	134	2	Ruminant	134_1	1	y	passed (CheckM & dRep)	d__Bacteria;p__Bacteroidota;c__Bacteroidia;o__Bacteroidales;f__Rikenellaceae;g__Alistipes;s__Alistipes sp015060005	passed (CheckM & dRep & GTDB)
RefRum_sp015060005_167	Ruminant	SAMN16342165	not type material	97.41	2.52	16.67	passed (CheckM)	134	2	Ruminant	134_2	1	y	passed (CheckM & dRep)	d__Bacteria;p__Bacteroidota;c__Bacteroidia;o__Bacteroidales;f__Rikenellaceae;g__Alistipes;s__Alistipes sp015060005	passed (CheckM & dRep & GTDB)
RefRum_sp015060015_168	Ruminant	SAMN11294455	not type material	98.46	0	0	passed (CheckM)	132	1	Ruminant	132_0	1	y	passed (CheckM & dRep)	d__Bacteria;p__Bacteroidota;c__Bacteroidia;o__Bacteroidales;f__Rikenellaceae;g__Alistipes;s__Alistipes sp015060015	passed (CheckM & dRep & GTDB)
RefRum_sp015060045_389	Ruminant	SAMN11294456	not type material	98.32	0.96	0	passed (CheckM)	204	1	Ruminant	204_0	1	y	passed (CheckM & dRep)	d__Bacteria;p__Bacteroidota;c__Bacteroidia;o__Bacteroidales;f__Rikenellaceae;g__Alistipes;s__Alistipes sp015060045	passed (CheckM & dRep & GTDB)
RefRum_sp015060065_160	Ruminant	SAMN16344357	not type material	92.55	0.96	100	passed (CheckM)	111	3	Ruminant	111_3	1	y	passed (CheckM & dRep)	d__Bacteria;p__Bacteroidota;c__Bacteroidia;o__Bacteroidales;f__Rikenellaceae;g__Alistipes;s__Alistipes sp015060065	passed (CheckM & dRep & GTDB)
RefRum_sp015060065_161	Ruminant	SAMN11294454	not type material	97.36	0.48	0	passed (CheckM)	111	3	Ruminant	111_1	1	y	passed (CheckM & dRep)	d__Bacteria;p__Bacteroidota;c__Bacteroidia;o__Bacteroidales;f__Rikenellaceae;g__Alistipes;s__Alistipes sp015060065	passed (CheckM & dRep & GTDB)
RefRum_sp015060065_162	Ruminant	SAMN16342092	not type material	92.2	0.56	50	passed (CheckM)	111	3	Ruminant	111_2	1	y	passed (CheckM & dRep)	d__Bacteria;p__Bacteroidota;c__Bacteroidia;o__Bacteroidales;f__Rikenellaceae;g__Alistipes;s__Alistipes sp015060065	passed (CheckM & dRep & GTDB)
RefRum_sp015060075_288	Ruminant	SAMN11294453	not type material	96.55	0.16	100	passed (CheckM)	91	1	Ruminant	91_0	1	y	passed (CheckM & dRep)	d__Bacteria;p__Bacteroidota;c__Bacteroidia;o__Bacteroidales;f__Rikenellaceae;g__Alistipes;s__Alistipes sp015060075	passed (CheckM & dRep & GTDB)
RefRum_sp015060115_252	Ruminant	SAMN16340650	not type material	89.5	3.85	55.56	passed (CheckM)	72	8	Ruminant	72_2	1	y	passed (CheckM & dRep)	d__Bacteria;p__Bacteroidota;c__Bacteroidia;o__Bacteroidales;f__Rikenellaceae;g__Alistipes;s__Alistipes sp015060115	passed (CheckM & dRep & GTDB)
RefRum_sp015060115_253	Ruminant	SAMN16342531	not type material	97.6	0.96	100	passed (CheckM)	72	8	Ruminant	72_4	1	y	passed (CheckM & dRep)	d__Bacteria;p__Bacteroidota;c__Bacteroidia;o__Bacteroidales;f__Rikenellaceae;g__Alistipes;s__Alistipes sp015060115	passed (CheckM & dRep & GTDB)
RefRum_sp015060115_254	Ruminant	SAMN16346639	not type material	98.37	1.44	100	passed (CheckM)	72	8	Ruminant	72_8	1	y	passed (CheckM & dRep)	d__Bacteria;p__Bacteroidota;c__Bacteroidia;o__Bacteroidales;f__Rikenellaceae;g__Alistipes;s__Alistipes sp015060115	passed (CheckM & dRep & GTDB)
RefRum_sp015060115_255	Ruminant	SAMN16346808	not type material	95.45	4.01	25	passed (CheckM)	72	8	Ruminant	72_7	1	y	passed (CheckM & dRep)	d__Bacteria;p__Bacteroidota;c__Bacteroidia;o__Bacteroidales;f__Rikenellaceae;g__Alistipes;s__Alistipes sp015060115	passed (CheckM & dRep & GTDB)
RefRum_sp015060115_256	Ruminant	SAMN16346862	not type material	96.28	2.34	100	passed (CheckM)	72	8	Ruminant	72_6	1	y	passed (CheckM & dRep)	d__Bacteria;p__Bacteroidota;c__Bacteroidia;o__Bacteroidales;f__Rikenellaceae;g__Alistipes;s__Alistipes sp015060115	passed (CheckM & dRep & GTDB)
RefRum_sp015060115_257	Ruminant	SAMN16345839	not type material	94.71	2.64	100	passed (CheckM)	72	8	Ruminant	72_5	1	y	passed (CheckM & dRep)	d__Bacteria;p__Bacteroidota;c__Bacteroidia;o__Bacteroidales;f__Rikenellaceae;g__Alistipes;s__Alistipes sp015060115	passed (CheckM & dRep & GTDB)
RefRum_sp015060115_258	Ruminant	SAMN16342122	not type material	97.92	0	0	passed (CheckM)	72	8	Ruminant	72_3	1	y	passed (CheckM & dRep)	d__Bacteria;p__Bacteroidota;c__Bacteroidia;o__Bacteroidales;f__Rikenellaceae;g__Alistipes;s__Alistipes sp015060115	passed (CheckM & dRep & GTDB)
RefRum_sp015060115_259	Ruminant	SAMN11294450	not type material	98.56	0	0	passed (CheckM)	72	8	Ruminant	72_1	1	y	passed (CheckM & dRep)	d__Bacteria;p__Bacteroidota;c__Bacteroidia;o__Bacteroidales;f__Rikenellaceae;g__Alistipes;s__Alistipes sp015060115	passed (CheckM & dRep & GTDB)
RefRum_sp015060165_198	Ruminant	SAMN11294451	not type material	98.32	0	0	passed (CheckM)	117	3	Ruminant	117_1	1	y	passed (CheckM & dRep)	d__Bacteria;p__Bacteroidota;c__Bacteroidia;o__Bacteroidales;f__Rikenellaceae;g__Alistipes;s__Alistipes sp015060165	passed (CheckM & dRep & GTDB)
RefRum_sp015060165_199	Ruminant	SAMN16342213	not type material	96.88	0.03	0	passed (CheckM)	117	3	Ruminant	117_2	1	y	passed (CheckM & dRep)	d__Bacteria;p__Bacteroidota;c__Bacteroidia;o__Bacteroidales;f__Rikenellaceae;g__Alistipes;s__Alistipes sp015060165	passed (CheckM & dRep & GTDB)
RefRum_sp015060165_200	Ruminant	SAMN16342497	not type material	78.26	0	0	passed (CheckM)	117	3	Ruminant	117_3	1	y	passed (CheckM & dRep)	d__Bacteria;p__Bacteroidota;c__Bacteroidia;o__Bacteroidales;f__Rikenellaceae;g__Alistipes;s__Alistipes sp015060165	passed (CheckM & dRep & GTDB)
RefRum_sp017379015_222	Ruminant	SAMN16340560	not type material	87.19	0.84	40	passed (CheckM)	62	1	Ruminant	62_0	1	y	passed (CheckM & dRep)	d__Bacteria;p__Bacteroidota;c__Bacteroidia;o__Bacteroidales;f__Rikenellaceae;g__Alistipes;s__Alistipes sp017379015	passed (CheckM & dRep & GTDB)
RefRum_sp017381935_297	Ruminant	SAMN16340657	not type material	98.05	1.04	20	passed (CheckM)	104	1	Ruminant	104_0	1	y	passed (CheckM & dRep)	d__Bacteria;p__Bacteroidota;c__Bacteroidia;o__Bacteroidales;f__Rikenellaceae;g__Alistipes;s__Alistipes sp017381935	passed (CheckM & dRep & GTDB)
RefRum_sp017383345_308	Ruminant	SAMN16340577	not type material	91.51	3.93	72.73	passed (CheckM)	105	1	Ruminant	105_0	1	y	passed (CheckM & dRep)	d__Bacteria;p__Bacteroidota;c__Bacteroidia;o__Bacteroidales;f__Rikenellaceae;g__Alistipes;s__Alistipes sp017383345	passed (CheckM & dRep & GTDB)
RefRum_sp017383445_169	Ruminant	SAMN16340563	not type material	77.38	2.59	50	passed (CheckM)	133	1	Ruminant	133_0	1	y	passed (CheckM & dRep)	d__Bacteria;p__Bacteroidota;c__Bacteroidia;o__Bacteroidales;f__Rikenellaceae;g__Alistipes;s__Alistipes sp017383445	passed (CheckM & dRep & GTDB)
RefRum_sp017391185_185	Ruminant	SAMN16348144	not type material	77.92	2.59	100	passed (CheckM)	127	3	Ruminant	127_3	1	y	passed (CheckM & dRep)	d__Bacteria;p__Bacteroidota;c__Bacteroidia;o__Bacteroidales;f__Rikenellaceae;g__Alistipes;s__Alistipes sp017391185	passed (CheckM & dRep & GTDB)
RefRum_sp017391185_186	Ruminant	SAMN16341288	not type material	91.62	4.01	63.64	passed (CheckM)	127	3	Ruminant	127_2	1	y	passed (CheckM & dRep)	d__Bacteria;p__Bacteroidota;c__Bacteroidia;o__Bacteroidales;f__Rikenellaceae;g__Alistipes;s__Alistipes sp017391185	passed (CheckM & dRep & GTDB)
RefRum_sp017391185_187	Ruminant	SAMN16340508	not type material	91.12	4.71	71.43	passed (CheckM)	127	3	Ruminant	127_1	1	y	passed (CheckM & dRep)	d__Bacteria;p__Bacteroidota;c__Bacteroidia;o__Bacteroidales;f__Rikenellaceae;g__Alistipes;s__Alistipes sp017391185	passed (CheckM & dRep & GTDB)
RefRum_sp017398045_388	Ruminant	SAMN16342188	not type material	96.88	1.92	50	passed (CheckM)	205	1	Ruminant	205_0	1	y	passed (CheckM & dRep)	d__Bacteria;p__Bacteroidota;c__Bacteroidia;o__Bacteroidales;f__Rikenellaceae;g__Alistipes;s__Alistipes sp017398045	passed (CheckM & dRep & GTDB)
RefRum_sp017398555_309	Ruminant	SAMN16343532	not type material	94.6	1.92	25	passed (CheckM)	98	3	Ruminant	98_2	1	y	passed (CheckM & dRep)	d__Bacteria;p__Bacteroidota;c__Bacteroidia;o__Bacteroidales;f__Rikenellaceae;g__Alistipes;s__Alistipes sp017398555	passed (CheckM & dRep & GTDB)
RefRum_sp017398555_310	Ruminant	SAMN16342149	not type material	97.12	0.96	0	passed (CheckM)	98	3	Ruminant	98_1	1	y	passed (CheckM & dRep)	d__Bacteria;p__Bacteroidota;c__Bacteroidia;o__Bacteroidales;f__Rikenellaceae;g__Alistipes;s__Alistipes sp017398555	passed (CheckM & dRep & GTDB)
RefRum_sp017398555_311	Ruminant	SAMN16345001	not type material	89.42	1.44	66.67	passed (CheckM)	98	3	Ruminant	98_3	1	y	passed (CheckM & dRep)	d__Bacteria;p__Bacteroidota;c__Bacteroidia;o__Bacteroidales;f__Rikenellaceae;g__Alistipes;s__Alistipes sp017398555	passed (CheckM & dRep & GTDB)
RefRum_sp017398695_159	Ruminant	SAMN16342134	not type material	94.94	0.99	0	passed (CheckM)	112	1	Ruminant	112_0	1	y	passed (CheckM & dRep)	d__Bacteria;p__Bacteroidota;c__Bacteroidia;o__Bacteroidales;f__Rikenellaceae;g__Alistipes;s__Alistipes sp017398695	passed (CheckM & dRep & GTDB)
RefRum_sp017399485_203	Ruminant	SAMN16349500	not type material	98.56	1.36	50	passed (CheckM)	123	5	Ruminant	123_5	1	y	passed (CheckM & dRep)	d__Bacteria;p__Bacteroidota;c__Bacteroidia;o__Bacteroidales;f__Rikenellaceae;g__Alistipes;s__Alistipes sp017399485	passed (CheckM & dRep & GTDB)
RefRum_sp017399485_204	Ruminant	SAMN16345716	not type material	97.94	4.34	90.91	passed (CheckM)	123	5	Ruminant	123_4	1	y	passed (CheckM & dRep)	d__Bacteria;p__Bacteroidota;c__Bacteroidia;o__Bacteroidales;f__Rikenellaceae;g__Alistipes;s__Alistipes sp017399485	passed (CheckM & dRep & GTDB)
RefRum_sp017399485_205	Ruminant	SAMN16342050	not type material	98.56	0.96	0	passed (CheckM)	123	5	Ruminant	123_2	1	y	passed (CheckM & dRep)	d__Bacteria;p__Bacteroidota;c__Bacteroidia;o__Bacteroidales;f__Rikenellaceae;g__Alistipes;s__Alistipes sp017399485	passed (CheckM & dRep & GTDB)
RefRum_sp017399485_206	Ruminant	SAMN16343460	not type material	91.07	3.61	9.09	passed (CheckM)	123	5	Ruminant	123_3	1	y	passed (CheckM & dRep)	d__Bacteria;p__Bacteroidota;c__Bacteroidia;o__Bacteroidales;f__Rikenellaceae;g__Alistipes;s__Alistipes sp017399485	passed (CheckM & dRep & GTDB)
RefRum_sp017399485_207	Ruminant	SAMN16342189	not type material	98.56	3.37	14.29	passed (CheckM)	123	5	Ruminant	123_1	1	y	passed (CheckM & dRep)	d__Bacteria;p__Bacteroidota;c__Bacteroidia;o__Bacteroidales;f__Rikenellaceae;g__Alistipes;s__Alistipes sp017399485	passed (CheckM & dRep & GTDB)
RefRum_sp017403125_212	Ruminant	SAMN16342478	not type material	97.16	1.84	66.67	passed (CheckM)	82	1	Ruminant	82_0	1	y	passed (CheckM & dRep)	d__Bacteria;p__Bacteroidota;c__Bacteroidia;o__Bacteroidales;f__Rikenellaceae;g__Alistipes;s__Alistipes sp017403125	passed (CheckM & dRep & GTDB)
RefRum_sp017408825_223	Ruminant	SAMN16342614	not type material	86.62	0	0	passed (CheckM)	63	1	Ruminant	63_0	1	y	passed (CheckM & dRep)	d__Bacteria;p__Bacteroidota;c__Bacteroidia;o__Bacteroidales;f__Rikenellaceae;g__Alistipes;s__Alistipes sp017408825	passed (CheckM & dRep & GTDB)
RefRum_sp017410165_313	Ruminant	SAMN16342546	not type material	98.8	0.96	0	passed (CheckM)	147	1	Ruminant	147_0	1	y	passed (CheckM & dRep)	d__Bacteria;p__Bacteroidota;c__Bacteroidia;o__Bacteroidales;f__Rikenellaceae;g__Alistipes;s__Alistipes sp017410165	passed (CheckM & dRep & GTDB)
RefRum_sp017416915_265	Ruminant	SAMN16342011	not type material	97.69	3.37	41.67	passed (CheckM)	48	1	Ruminant	48_0	1	y	passed (CheckM & dRep)	d__Bacteria;p__Bacteroidota;c__Bacteroidia;o__Bacteroidales;f__Rikenellaceae;g__Alistipes;s__Alistipes sp017416915	passed (CheckM & dRep & GTDB)
RefRum_sp017424405_191	Ruminant	SAMN16341304	not type material	93.95	3.37	0	passed (CheckM)	131	1	Ruminant	131_0	1	y	passed (CheckM & dRep)	d__Bacteria;p__Bacteroidota;c__Bacteroidia;o__Bacteroidales;f__Rikenellaceae;g__Alistipes;s__Alistipes sp017424405	passed (CheckM & dRep & GTDB)
RefRum_sp017425655_042	Ruminant	SAMN16341320	not type material	95.99	0.96	50	passed (CheckM)	110	1	Ruminant	110_0	1	y	passed (CheckM & dRep)	d__Bacteria;p__Bacteroidota;c__Bacteroidia;o__Bacteroidales;f__Rikenellaceae;g__Alistipes;s__Alistipes sp017425655	passed (CheckM & dRep & GTDB)
RefRum_sp017437045_400	Ruminant	SAMN11294473	not type material	98.62	3.69	33.33	passed (CheckM)	201	3	Ruminant	201_1	1	y	passed (CheckM & dRep)	d__Bacteria;p__Bacteroidota;c__Bacteroidia;o__Bacteroidales;f__Rikenellaceae;g__Alistipes;s__Alistipes sp017437045	passed (CheckM & dRep & GTDB)
RefRum_sp017437045_401	Ruminant	SAMN16343470	not type material	99.04	1.3	10	passed (CheckM)	201	3	Ruminant	201_2	1	y	passed (CheckM & dRep)	d__Bacteria;p__Bacteroidota;c__Bacteroidia;o__Bacteroidales;f__Rikenellaceae;g__Alistipes;s__Alistipes sp017437045	passed (CheckM & dRep & GTDB)
RefRum_sp017437045_402	Ruminant	SAMN16346956	not type material	77.24	0	0	passed (CheckM)	201	3	Ruminant	201_3	1	y	passed (CheckM & dRep)	d__Bacteria;p__Bacteroidota;c__Bacteroidia;o__Bacteroidales;f__Rikenellaceae;g__Alistipes;s__Alistipes sp017437045	passed (CheckM & dRep & GTDB)
RefRum_sp017442365_045	Ruminant	SAMN16342090	not type material	98.08	3.37	75	passed (CheckM)	106	8	Ruminant	106_1	1	y	passed (CheckM & dRep)	d__Bacteria;p__Bacteroidota;c__Bacteroidia;o__Bacteroidales;f__Rikenellaceae;g__Alistipes;s__Alistipes sp017442365	passed (CheckM & dRep & GTDB)
RefRum_sp017442365_046	Ruminant	SAMN16346631	not type material	94.23	0.48	0	passed (CheckM)	106	8	Ruminant	106_5	1	y	passed (CheckM & dRep)	d__Bacteria;p__Bacteroidota;c__Bacteroidia;o__Bacteroidales;f__Rikenellaceae;g__Alistipes;s__Alistipes sp017442365	passed (CheckM & dRep & GTDB)
RefRum_sp017442365_047	Ruminant	SAMN16345883	not type material	97.6	2.64	83.33	passed (CheckM)	106	8	Ruminant	106_4	1	y	passed (CheckM & dRep)	d__Bacteria;p__Bacteroidota;c__Bacteroidia;o__Bacteroidales;f__Rikenellaceae;g__Alistipes;s__Alistipes sp017442365	passed (CheckM & dRep & GTDB)
RefRum_sp017442365_048	Ruminant	SAMN16343416	not type material	97.6	0.96	0	passed (CheckM)	106	8	Ruminant	106_2	1	y	passed (CheckM & dRep)	d__Bacteria;p__Bacteroidota;c__Bacteroidia;o__Bacteroidales;f__Rikenellaceae;g__Alistipes;s__Alistipes sp017442365	passed (CheckM & dRep & GTDB)
RefRum_sp017442365_049	Ruminant	SAMN16349510	not type material	91.99	0.48	0	passed (CheckM)	106	8	Ruminant	106_6	1	y	passed (CheckM & dRep)	d__Bacteria;p__Bacteroidota;c__Bacteroidia;o__Bacteroidales;f__Rikenellaceae;g__Alistipes;s__Alistipes sp017442365	passed (CheckM & dRep & GTDB)
RefRum_sp017442365_050	Ruminant	SAMN16349438	not type material	93.11	4.21	81.82	passed (CheckM)	106	8	Ruminant	106_8	1	y	passed (CheckM & dRep)	d__Bacteria;p__Bacteroidota;c__Bacteroidia;o__Bacteroidales;f__Rikenellaceae;g__Alistipes;s__Alistipes sp017442365	passed (CheckM & dRep & GTDB)
RefRum_sp017442365_051	Ruminant	SAMN16344620	not type material	94.71	1.68	75	passed (CheckM)	106	8	Ruminant	106_3	1	y	passed (CheckM & dRep)	d__Bacteria;p__Bacteroidota;c__Bacteroidia;o__Bacteroidales;f__Rikenellaceae;g__Alistipes;s__Alistipes sp017442365	passed (CheckM & dRep & GTDB)
RefRum_sp017442365_052	Ruminant	SAMN16349475	not type material	95.67	2.4	80	passed (CheckM)	106	8	Ruminant	106_7	1	y	passed (CheckM & dRep)	d__Bacteria;p__Bacteroidota;c__Bacteroidia;o__Bacteroidales;f__Rikenellaceae;g__Alistipes;s__Alistipes sp017442365	passed (CheckM & dRep & GTDB)
RefRum_sp017451685_228	Ruminant	SAMN16344455	not type material	82.27	2.4	100	passed (CheckM)	56	1	Ruminant	56_0	1	y	passed (CheckM & dRep)	d__Bacteria;p__Bacteroidota;c__Bacteroidia;o__Bacteroidales;f__Rikenellaceae;g__Alistipes;s__Alistipes sp017451685	passed (CheckM & dRep & GTDB)
RefRum_sp017463585_043	Ruminant	SAMN16344483	not type material	98.08	0.96	0	passed (CheckM)	107	2	Ruminant	107_1	1	y	passed (CheckM & dRep)	d__Bacteria;p__Bacteroidota;c__Bacteroidia;o__Bacteroidales;f__Rikenellaceae;g__Alistipes;s__Alistipes sp017463585	passed (CheckM & dRep & GTDB)
RefRum_sp017463585_044	Ruminant	SAMN16345945	not type material	94.71	0.48	0	passed (CheckM)	107	2	Ruminant	107_2	1	y	passed (CheckM & dRep)	d__Bacteria;p__Bacteroidota;c__Bacteroidia;o__Bacteroidales;f__Rikenellaceae;g__Alistipes;s__Alistipes sp017463585	passed (CheckM & dRep & GTDB)
RefRum_sp017463615_298	Ruminant	SAMN16344480	not type material	98.29	1.68	60	passed (CheckM)	103	1	Ruminant	103_0	1	y	passed (CheckM & dRep)	d__Bacteria;p__Bacteroidota;c__Bacteroidia;o__Bacteroidales;f__Rikenellaceae;g__Alistipes;s__Alistipes sp017463615	passed (CheckM & dRep & GTDB)
RefRum_sp017465055_237	Ruminant	SAMN16344693	not type material	89.5	4.09	77.78	passed (CheckM)	53	1	Ruminant	53_0	1	y	passed (CheckM & dRep)	d__Bacteria;p__Bacteroidota;c__Bacteroidia;o__Bacteroidales;f__Rikenellaceae;g__Alistipes;s__Alistipes sp017465055	passed (CheckM & dRep & GTDB)
RefRum_sp017465575_261	Ruminant	SAMN16344665	not type material	98.56	0.07	100	passed (CheckM)	73	2	Ruminant	73_1	1	y	passed (CheckM & dRep)	d__Bacteria;p__Bacteroidota;c__Bacteroidia;o__Bacteroidales;f__Rikenellaceae;g__Alistipes;s__Alistipes sp017465575	passed (CheckM & dRep & GTDB)
RefRum_sp017465575_262	Ruminant	SAMN16349571	not type material	78.78	3.45	66.67	passed (CheckM)	73	2	Ruminant	73_2	1	y	passed (CheckM & dRep)	d__Bacteria;p__Bacteroidota;c__Bacteroidia;o__Bacteroidales;f__Rikenellaceae;g__Alistipes;s__Alistipes sp017465575	passed (CheckM & dRep & GTDB)
RefRum_sp017465605_195	Ruminant	SAMN16344664	not type material	98.32	0.2	91.67	passed (CheckM)	118	3	Ruminant	118_1	1	y	passed (CheckM & dRep)	d__Bacteria;p__Bacteroidota;c__Bacteroidia;o__Bacteroidales;f__Rikenellaceae;g__Alistipes;s__Alistipes sp017465605	passed (CheckM & dRep & GTDB)
RefRum_sp017465605_196	Ruminant	SAMN16348995	not type material	96.88	0.48	0	passed (CheckM)	118	3	Ruminant	118_3	1	y	passed (CheckM & dRep)	d__Bacteria;p__Bacteroidota;c__Bacteroidia;o__Bacteroidales;f__Rikenellaceae;g__Alistipes;s__Alistipes sp017465605	passed (CheckM & dRep & GTDB)
RefRum_sp017465605_197	Ruminant	SAMN16345753	not type material	91.04	3.77	44.44	passed (CheckM)	118	3	Ruminant	118_2	1	y	passed (CheckM & dRep)	d__Bacteria;p__Bacteroidota;c__Bacteroidia;o__Bacteroidales;f__Rikenellaceae;g__Alistipes;s__Alistipes sp017465605	passed (CheckM & dRep & GTDB)
RefRum_sp017474235_306	Ruminant	SAMN16342012	not type material	98.08	3.21	55.56	passed (CheckM)	97	2	Ruminant	97_1	1	y	passed (CheckM & dRep)	d__Bacteria;p__Bacteroidota;c__Bacteroidia;o__Bacteroidales;f__Rikenellaceae;g__Alistipes;s__Alistipes sp017474235	passed (CheckM & dRep & GTDB)
RefRum_sp017474235_307	Ruminant	SAMN16345657	not type material	98.08	0.58	50	passed (CheckM)	97	2	Ruminant	97_2	1	y	passed (CheckM & dRep)	d__Bacteria;p__Bacteroidota;c__Bacteroidia;o__Bacteroidales;f__Rikenellaceae;g__Alistipes;s__Alistipes sp017474235	passed (CheckM & dRep & GTDB)
RefRum_sp017481925_182	Ruminant	SAMN16342002	not type material	93	2.06	70	passed (CheckM)	121	2	Ruminant	121_1	1	y	passed (CheckM & dRep)	d__Bacteria;p__Bacteroidota;c__Bacteroidia;o__Bacteroidales;f__Rikenellaceae;g__Alistipes;s__Alistipes sp017481925	passed (CheckM & dRep & GTDB)
RefRum_sp017481925_183	Ruminant	SAMN16345146	not type material	93.77	0.96	50	passed (CheckM)	121	2	Ruminant	121_2	1	y	passed (CheckM & dRep)	d__Bacteria;p__Bacteroidota;c__Bacteroidia;o__Bacteroidales;f__Rikenellaceae;g__Alistipes;s__Alistipes sp017481925	passed (CheckM & dRep & GTDB)
RefRum_sp017483225_312	Ruminant	SAMN16345063	not type material	94.23	1.44	66.67	passed (CheckM)	149	1	Ruminant	149_0	1	y	passed (CheckM & dRep)	d__Bacteria;p__Bacteroidota;c__Bacteroidia;o__Bacteroidales;f__Rikenellaceae;g__Alistipes;s__Alistipes sp017483225	passed (CheckM & dRep & GTDB)
RefRum_sp017501625_229	Ruminant	SAMN16345927	not type material	86.75	4.33	30.77	passed (CheckM)	55	1	Ruminant	55_0	1	y	passed (CheckM & dRep)	d__Bacteria;p__Bacteroidota;c__Bacteroidia;o__Bacteroidales;f__Rikenellaceae;g__Alistipes;s__Alistipes sp017501625	passed (CheckM & dRep & GTDB)
RefRum_sp017502025_290	Ruminant	SAMN16345905	not type material	91.75	0.72	100	passed (CheckM)	87	1	Ruminant	87_0	1	y	passed (CheckM & dRep)	d__Bacteria;p__Bacteroidota;c__Bacteroidia;o__Bacteroidales;f__Rikenellaceae;g__Alistipes;s__Alistipes sp017502025	passed (CheckM & dRep & GTDB)
RefRum_sp017503575_251	Ruminant	SAMN16345830	not type material	89.31	1.15	88.89	passed (CheckM)	76	1	Ruminant	76_0	1	y	passed (CheckM & dRep)	d__Bacteria;p__Bacteroidota;c__Bacteroidia;o__Bacteroidales;f__Rikenellaceae;g__Alistipes;s__Alistipes sp017503575	passed (CheckM & dRep & GTDB)
RefRum_sp017504265_263	Ruminant	SAMN16345796	not type material	96.18	0.66	100	passed (CheckM)	80	1	Ruminant	80_0	1	y	passed (CheckM & dRep)	d__Bacteria;p__Bacteroidota;c__Bacteroidia;o__Bacteroidales;f__Rikenellaceae;g__Alistipes;s__Alistipes sp017504265	passed (CheckM & dRep & GTDB)
RefRum_sp017504485_281	Ruminant	SAMN16345785	not type material	91.18	1.44	0	passed (CheckM)	115	1	Ruminant	115_0	1	y	passed (CheckM & dRep)	d__Bacteria;p__Bacteroidota;c__Bacteroidia;o__Bacteroidales;f__Rikenellaceae;g__Alistipes;s__Alistipes sp017504485	passed (CheckM & dRep & GTDB)
RefRum_sp017505725_292	Ruminant	SAMN16345722	not type material	94.7	4.73	36.84	passed (CheckM)	83	1	Ruminant	83_0	1	y	passed (CheckM & dRep)	d__Bacteria;p__Bacteroidota;c__Bacteroidia;o__Bacteroidales;f__Rikenellaceae;g__Alistipes;s__Alistipes sp017505725	passed (CheckM & dRep & GTDB)
RefRum_sp017517705_226	Ruminant	SAMN16342182	not type material	90.62	0.96	0	passed (CheckM)	54	2	Ruminant	54_1	1	y	passed (CheckM & dRep)	d__Bacteria;p__Bacteroidota;c__Bacteroidia;o__Bacteroidales;f__Rikenellaceae;g__Alistipes;s__Alistipes sp017517705	passed (CheckM & dRep & GTDB)
RefRum_sp017517705_227	Ruminant	SAMN16346657	not type material	99.44	0.24	100	passed (CheckM)	54	2	Ruminant	54_2	1	y	passed (CheckM & dRep)	d__Bacteria;p__Bacteroidota;c__Bacteroidia;o__Bacteroidales;f__Rikenellaceae;g__Alistipes;s__Alistipes sp017517705	passed (CheckM & dRep & GTDB)
RefRum_sp017520545_289	Ruminant	SAMN16346839	not type material	97.42	0	0	passed (CheckM)	95	1	Ruminant	95_0	1	y	passed (CheckM & dRep)	d__Bacteria;p__Bacteroidota;c__Bacteroidia;o__Bacteroidales;f__Rikenellaceae;g__Alistipes;s__Alistipes sp017520545	passed (CheckM & dRep & GTDB)
RefRum_sp017521945_231	Ruminant	SAMN16346724	not type material	92.24	2.08	71.43	passed (CheckM)	60	2	Ruminant	60_1	1	y	passed (CheckM & dRep)	d__Bacteria;p__Bacteroidota;c__Bacteroidia;o__Bacteroidales;f__Rikenellaceae;g__Alistipes;s__Alistipes sp017521945	passed (CheckM & dRep & GTDB)
RefRum_sp017521945_232	Ruminant	SAMN16346627	not type material	97.68	3.89	33.33	passed (CheckM)	60	2	Ruminant	60_2	1	y	passed (CheckM & dRep)	d__Bacteria;p__Bacteroidota;c__Bacteroidia;o__Bacteroidales;f__Rikenellaceae;g__Alistipes;s__Alistipes sp017521945	passed (CheckM & dRep & GTDB)
RefRum_sp017531305_184	Ruminant	SAMN16346988	not type material	96.14	0.35	87.5	passed (CheckM)	128	1	Ruminant	128_0	1	y	passed (CheckM & dRep)	d__Bacteria;p__Bacteroidota;c__Bacteroidia;o__Bacteroidales;f__Rikenellaceae;g__Alistipes;s__Alistipes sp017531305	passed (CheckM & dRep & GTDB)
RefRum_sp017536555_266	Ruminant	SAMN15355172	not type material	88.94	3.88	41.67	passed (CheckM)	47	3	Ruminant	47_1	1	y	passed (CheckM & dRep)	d__Bacteria;p__Bacteroidota;c__Bacteroidia;o__Bacteroidales;f__Rikenellaceae;g__Alistipes;s__Alistipes sp017536555	passed (CheckM & dRep & GTDB)
RefRum_sp017536555_267	Ruminant	SAMEA7322046	not type material	88.94	3.88	41.67	passed (CheckM)	47	3	Ruminant	47_3	1	y	passed (CheckM & dRep)	d__Bacteria;p__Bacteroidota;c__Bacteroidia;o__Bacteroidales;f__Rikenellaceae;g__Alistipes;s__Alistipes sp017536555	passed (CheckM & dRep & GTDB)
RefRum_sp017536555_268	Ruminant	SAMN16346882	not type material	79.82	0.96	50	passed (CheckM)	47	3	Ruminant	47_2	1	y	passed (CheckM & dRep)	d__Bacteria;p__Bacteroidota;c__Bacteroidia;o__Bacteroidales;f__Rikenellaceae;g__Alistipes;s__Alistipes sp017536555	passed (CheckM & dRep & GTDB)
RefRum_sp017536605_282	Ruminant	SAMN16346879	not type material	77.15	3.12	71.43	passed (CheckM)	96	1	Ruminant	96_0	1	y	passed (CheckM & dRep)	d__Bacteria;p__Bacteroidota;c__Bacteroidia;o__Bacteroidales;f__Rikenellaceae;g__Alistipes;s__Alistipes sp017536605	passed (CheckM & dRep & GTDB)
RefRum_sp017546725_202	Ruminant	SAMN16347837	not type material	94.38	3.82	60.87	passed (CheckM)	124	1	Ruminant	124_0	1	y	passed (CheckM & dRep)	d__Bacteria;p__Bacteroidota;c__Bacteroidia;o__Bacteroidales;f__Rikenellaceae;g__Alistipes;s__Alistipes sp017546725	passed (CheckM & dRep & GTDB)
RefRum_sp017546975_230	Ruminant	SAMN16347825	not type material	85.01	4.49	15.38	passed (CheckM)	61	1	Ruminant	61_0	1	y	passed (CheckM & dRep)	d__Bacteria;p__Bacteroidota;c__Bacteroidia;o__Bacteroidales;f__Rikenellaceae;g__Alistipes;s__Alistipes sp017546975	passed (CheckM & dRep & GTDB)
RefRum_sp017547175_387	Ruminant	SAMN16347796	not type material	98.8	0.96	0	passed (CheckM)	206	1	Ruminant	206_0	1	y	passed (CheckM & dRep)	d__Bacteria;p__Bacteroidota;c__Bacteroidia;o__Bacteroidales;f__Rikenellaceae;g__Alistipes;s__Alistipes sp017547175	passed (CheckM & dRep & GTDB)
RefRum_sp017555105_396	Ruminant	SAMN16348231	not type material	96.98	1.44	33.33	passed (CheckM)	207	1	Ruminant	207_0	1	y	passed (CheckM & dRep)	d__Bacteria;p__Bacteroidota;c__Bacteroidia;o__Bacteroidales;f__Rikenellaceae;g__Alistipes;s__Alistipes sp017555105	passed (CheckM & dRep & GTDB)
RefRum_sp017555545_248	Ruminant	SAMN16348208	not type material	93.15	1.45	31.25	passed (CheckM)	70	1	Ruminant	70_0	1	y	passed (CheckM & dRep)	d__Bacteria;p__Bacteroidota;c__Bacteroidia;o__Bacteroidales;f__Rikenellaceae;g__Alistipes;s__Alistipes sp017555545	passed (CheckM & dRep & GTDB)
RefRum_sp017555695_201	Ruminant	SAMN16348201	not type material	97.43	1.54	25	passed (CheckM)	125	1	Ruminant	125_0	1	y	passed (CheckM & dRep)	d__Bacteria;p__Bacteroidota;c__Bacteroidia;o__Bacteroidales;f__Rikenellaceae;g__Alistipes;s__Alistipes sp017555695	passed (CheckM & dRep & GTDB)
RefRum_sp017555805_192	Ruminant	SAMN16348195	not type material	92.18	3.85	54.55	passed (CheckM)	130	1	Ruminant	130_0	1	y	passed (CheckM & dRep)	d__Bacteria;p__Bacteroidota;c__Bacteroidia;o__Bacteroidales;f__Rikenellaceae;g__Alistipes;s__Alistipes sp017555805	passed (CheckM & dRep & GTDB)
RefRum_sp017555905_243	Ruminant	SAMN16348193	not type material	94.79	1.58	33.33	passed (CheckM)	51	1	Ruminant	51_0	1	y	passed (CheckM & dRep)	d__Bacteria;p__Bacteroidota;c__Bacteroidia;o__Bacteroidales;f__Rikenellaceae;g__Alistipes;s__Alistipes sp017555905	passed (CheckM & dRep & GTDB)
RefRum_sp017558115_249	Ruminant	SAMN16347950	not type material	83.78	2.59	100	passed (CheckM)	71	1	Ruminant	71_0	1	y	passed (CheckM & dRep)	d__Bacteria;p__Bacteroidota;c__Bacteroidia;o__Bacteroidales;f__Rikenellaceae;g__Alistipes;s__Alistipes sp017558115	passed (CheckM & dRep & GTDB)
RefRum_sp017560425_218	Ruminant	SAMN16347823	not type material	93.26	1.47	80	passed (CheckM)	65	2	Ruminant	65_1	1	y	passed (CheckM & dRep)	d__Bacteria;p__Bacteroidota;c__Bacteroidia;o__Bacteroidales;f__Rikenellaceae;g__Alistipes;s__Alistipes sp017560425	passed (CheckM & dRep & GTDB)
RefRum_sp017560425_219	Ruminant	SAMN16348175	not type material	97.78	1.44	33.33	passed (CheckM)	65	2	Ruminant	65_2	1	y	passed (CheckM & dRep)	d__Bacteria;p__Bacteroidota;c__Bacteroidia;o__Bacteroidales;f__Rikenellaceae;g__Alistipes;s__Alistipes sp017560425	passed (CheckM & dRep & GTDB)
RefRum_sp017560455_295	Ruminant	SAMN16348176	not type material	92.68	1.84	33.33	passed (CheckM)	85	1	Ruminant	85_0	1	y	passed (CheckM & dRep)	d__Bacteria;p__Bacteroidota;c__Bacteroidia;o__Bacteroidales;f__Rikenellaceae;g__Alistipes;s__Alistipes sp017560455	passed (CheckM & dRep & GTDB)
RefRum_sp017561105_296	Ruminant	SAMN16348143	not type material	75.19	1.38	20	passed (CheckM)	86	1	Ruminant	86_0	1	y	passed (CheckM & dRep)	d__Bacteria;p__Bacteroidota;c__Bacteroidia;o__Bacteroidales;f__Rikenellaceae;g__Alistipes;s__Alistipes sp017561105	passed (CheckM & dRep & GTDB)
RefRum_sp017621455_245	Ruminant	SAMN16349251	not type material	99.04	0.51	50	passed (CheckM)	77	1	Ruminant	77_0	1	y	passed (CheckM & dRep)	d__Bacteria;p__Bacteroidota;c__Bacteroidia;o__Bacteroidales;f__Rikenellaceae;g__Alistipes;s__Alistipes sp017621455	passed (CheckM & dRep & GTDB)
RefRum_sp017623115_397	Ruminant	SAMN16344743	not type material	82.95	1.95	20	passed (CheckM)	202	3	Ruminant	202_2	1	y	passed (CheckM & dRep)	d__Bacteria;p__Bacteroidota;c__Bacteroidia;o__Bacteroidales;f__Rikenellaceae;g__Alistipes;s__Alistipes sp017623115	passed (CheckM & dRep & GTDB)
RefRum_sp017623115_398	Ruminant	SAMN11294468	not type material	81.19	0	0	passed (CheckM)	202	3	Ruminant	202_1	1	y	passed (CheckM & dRep)	d__Bacteria;p__Bacteroidota;c__Bacteroidia;o__Bacteroidales;f__Rikenellaceae;g__Alistipes;s__Alistipes sp017623115	passed (CheckM & dRep & GTDB)
RefRum_sp017623115_399	Ruminant	SAMN16349164	not type material	98.56	2.08	0	passed (CheckM)	202	3	Ruminant	202_3	1	y	passed (CheckM & dRep)	d__Bacteria;p__Bacteroidota;c__Bacteroidia;o__Bacteroidales;f__Rikenellaceae;g__Alistipes;s__Alistipes sp017623115	passed (CheckM & dRep & GTDB)
RefRum_sp017623505_165	Ruminant	SAMN16349144	not type material	96.57	2.4	40	passed (CheckM)	135	1	Ruminant	135_0	1	y	passed (CheckM & dRep)	d__Bacteria;p__Bacteroidota;c__Bacteroidia;o__Bacteroidales;f__Rikenellaceae;g__Alistipes;s__Alistipes sp017623505	passed (CheckM & dRep & GTDB)
RefRum_sp017624955_390	Ruminant	SAMN16349067	not type material	97.62	0.96	0	passed (CheckM)	203	6	Ruminant	203_6	1	y	passed (CheckM & dRep)	d__Bacteria;p__Bacteroidota;c__Bacteroidia;o__Bacteroidales;f__Rikenellaceae;g__Alistipes;s__Alistipes sp017624955	passed (CheckM & dRep & GTDB)
RefRum_sp017624955_391	Ruminant	SAMN16345192	not type material	90.44	1.96	66.67	passed (CheckM)	203	6	Ruminant	203_3	1	y	passed (CheckM & dRep)	d__Bacteria;p__Bacteroidota;c__Bacteroidia;o__Bacteroidales;f__Rikenellaceae;g__Alistipes;s__Alistipes sp017624955	passed (CheckM & dRep & GTDB)
RefRum_sp017624955_392	Ruminant	SAMN11294469	not type material	82.25	0.96	0	passed (CheckM)	203	6	Ruminant	203_1	1	y	passed (CheckM & dRep)	d__Bacteria;p__Bacteroidota;c__Bacteroidia;o__Bacteroidales;f__Rikenellaceae;g__Alistipes;s__Alistipes sp017624955	passed (CheckM & dRep & GTDB)
RefRum_sp017624955_393	Ruminant	SAMN16346715	not type material	96.07	0.96	0	passed (CheckM)	203	6	Ruminant	203_4	1	y	passed (CheckM & dRep)	d__Bacteria;p__Bacteroidota;c__Bacteroidia;o__Bacteroidales;f__Rikenellaceae;g__Alistipes;s__Alistipes sp017624955	passed (CheckM & dRep & GTDB)
RefRum_sp017624955_394	Ruminant	SAMN16342584	not type material	96.88	4.17	81.82	passed (CheckM)	203	6	Ruminant	203_2	1	y	passed (CheckM & dRep)	d__Bacteria;p__Bacteroidota;c__Bacteroidia;o__Bacteroidales;f__Rikenellaceae;g__Alistipes;s__Alistipes sp017624955	passed (CheckM & dRep & GTDB)
RefRum_sp017624955_395	Ruminant	SAMN16346805	not type material	95.43	1.92	50	passed (CheckM)	203	6	Ruminant	203_5	1	y	passed (CheckM & dRep)	d__Bacteria;p__Bacteroidota;c__Bacteroidia;o__Bacteroidales;f__Rikenellaceae;g__Alistipes;s__Alistipes sp017624955	passed (CheckM & dRep & GTDB)
RefRum_sp017628595_181	Ruminant	SAMN16350073	not type material	85.8	3.85	77.78	passed (CheckM)	122	1	Ruminant	122_0	1	y	passed (CheckM & dRep)	d__Bacteria;p__Bacteroidota;c__Bacteroidia;o__Bacteroidales;f__Rikenellaceae;g__Alistipes;s__Alistipes sp017628595	passed (CheckM & dRep & GTDB)
RefRum_sp017628735_260	Ruminant	SAMN16350066	not type material	93.37	1.44	75	passed (CheckM)	74	1	Ruminant	74_0	1	y	passed (CheckM & dRep)	d__Bacteria;p__Bacteroidota;c__Bacteroidia;o__Bacteroidales;f__Rikenellaceae;g__Alistipes;s__Alistipes sp017628735	passed (CheckM & dRep & GTDB)
RefRum_sp017629035_220	Ruminant	SAMN16350049	not type material	95.34	1.2	66.67	passed (CheckM)	68	2	Ruminant	68_1	1	y	passed (CheckM & dRep)	d__Bacteria;p__Bacteroidota;c__Bacteroidia;o__Bacteroidales;f__Rikenellaceae;g__Alistipes;s__Alistipes sp017629035	passed (CheckM & dRep & GTDB)
RefRum_sp017629035_221	Ruminant	SAMN16350372	not type material	90.31	3.08	33.33	passed (CheckM)	68	2	Ruminant	68_2	1	y	passed (CheckM & dRep)	d__Bacteria;p__Bacteroidota;c__Bacteroidia;o__Bacteroidales;f__Rikenellaceae;g__Alistipes;s__Alistipes sp017629035	passed (CheckM & dRep & GTDB)
RefRum_sp017629145_264	Ruminant	SAMN16350043	not type material	83.77	0.48	0	passed (CheckM)	81	1	Ruminant	81_0	1	y	passed (CheckM & dRep)	d__Bacteria;p__Bacteroidota;c__Bacteroidia;o__Bacteroidales;f__Rikenellaceae;g__Alistipes;s__Alistipes sp017629145	passed (CheckM & dRep & GTDB)
RefRum_sp017629985_244	Ruminant	SAMN16350003	not type material	91.1	0.72	50	passed (CheckM)	78	1	Ruminant	78_0	1	y	passed (CheckM & dRep)	d__Bacteria;p__Bacteroidota;c__Bacteroidia;o__Bacteroidales;f__Rikenellaceae;g__Alistipes;s__Alistipes sp017629985	passed (CheckM & dRep & GTDB)
RefRum_sp017630245_157	Ruminant	SAMN16349990	not type material	86.19	1.98	28.57	passed (CheckM)	113	1	Ruminant	113_0	1	y	passed (CheckM & dRep)	d__Bacteria;p__Bacteroidota;c__Bacteroidia;o__Bacteroidales;f__Rikenellaceae;g__Alistipes;s__Alistipes sp017630245	passed (CheckM & dRep & GTDB)
RefRum_sp017631055_158	Ruminant	SAMN16349947	not type material	75.38	2.16	60	passed (CheckM)	114	1	Ruminant	114_0	1	y	passed (CheckM & dRep)	d__Bacteria;p__Bacteroidota;c__Bacteroidia;o__Bacteroidales;f__Rikenellaceae;g__Alistipes;s__Alistipes sp017631055	passed (CheckM & dRep & GTDB)
RefRum_sp017631255_238	Ruminant	SAMN16349937	not type material	82.05	0	0	passed (CheckM)	49	3	Ruminant	49_3	1	y	passed (CheckM & dRep)	d__Bacteria;p__Bacteroidota;c__Bacteroidia;o__Bacteroidales;f__Rikenellaceae;g__Alistipes;s__Alistipes sp017631255	passed (CheckM & dRep & GTDB)
RefRum_sp017631255_239	Ruminant	SAMN16347961	not type material	96.19	2.64	66.67	passed (CheckM)	49	3	Ruminant	49_1	1	y	passed (CheckM & dRep)	d__Bacteria;p__Bacteroidota;c__Bacteroidia;o__Bacteroidales;f__Rikenellaceae;g__Alistipes;s__Alistipes sp017631255	passed (CheckM & dRep & GTDB)
RefRum_sp017631255_240	Ruminant	SAMN16347685	not type material	90.08	3.77	68	passed (CheckM)	49	3	Ruminant	49_2	1	y	passed (CheckM & dRep)	d__Bacteria;p__Bacteroidota;c__Bacteroidia;o__Bacteroidales;f__Rikenellaceae;g__Alistipes;s__Alistipes sp017631255	passed (CheckM & dRep & GTDB)
RefRum_sp017631275_217	Ruminant	SAMN16349938	not type material	94.68	1.44	66.67	passed (CheckM)	66	1	Ruminant	66_0	1	y	passed (CheckM & dRep)	d__Bacteria;p__Bacteroidota;c__Bacteroidia;o__Bacteroidales;f__Rikenellaceae;g__Alistipes;s__Alistipes sp017631275	passed (CheckM & dRep & GTDB)
RefRum_sp017632115_291	Ruminant	SAMN16349894	not type material	79.69	2.85	55.56	passed (CheckM)	88	1	Ruminant	88_0	1	y	passed (CheckM & dRep)	d__Bacteria;p__Bacteroidota;c__Bacteroidia;o__Bacteroidales;f__Rikenellaceae;g__Alistipes;s__Alistipes sp017632115	passed (CheckM & dRep & GTDB)
RefRum_sp017646625_224	Ruminant	SAMN16350421	not type material	96.66	0.96	100	passed (CheckM)	79	1	Ruminant	79_0	1	y	passed (CheckM & dRep)	d__Bacteria;p__Bacteroidota;c__Bacteroidia;o__Bacteroidales;f__Rikenellaceae;g__Alistipes;s__Alistipes sp017646625	passed (CheckM & dRep & GTDB)
RefRum_sp017647025_294	Ruminant	SAMN16350401	not type material	95.43	3.88	63.64	passed (CheckM)	89	1	Ruminant	89_0	1	y	passed (CheckM & dRep)	d__Bacteria;p__Bacteroidota;c__Bacteroidia;o__Bacteroidales;f__Rikenellaceae;g__Alistipes;s__Alistipes sp017647025	passed (CheckM & dRep & GTDB)
RefRum_sp017647625_234	Ruminant	SAMN16350423	not type material	91.29	3.37	44.44	passed (CheckM)	58	2	Ruminant	58_1	1	y	passed (CheckM & dRep)	d__Bacteria;p__Bacteroidota;c__Bacteroidia;o__Bacteroidales;f__Rikenellaceae;g__Alistipes;s__Alistipes sp017647625	passed (CheckM & dRep & GTDB)
RefRum_sp017647625_235	Ruminant	SAMN16350370	not type material	94.84	1.24	80	passed (CheckM)	58	2	Ruminant	58_2	1	y	passed (CheckM & dRep)	d__Bacteria;p__Bacteroidota;c__Bacteroidia;o__Bacteroidales;f__Rikenellaceae;g__Alistipes;s__Alistipes sp017647625	passed (CheckM & dRep & GTDB)
RefRum_sp017654125_314	Ruminant	SAMN16340596	not type material	79.47	1.72	100	passed (CheckM)	148	1	Ruminant	148_0	1	y	passed (CheckM & dRep)	d__Bacteria;p__Bacteroidota;c__Bacteroidia;o__Bacteroidales;f__Rikenellaceae;g__Alistipes;s__Alistipes sp017654125	passed (CheckM & dRep & GTDB)
RefRum_sp017935185_170	Ruminant	SAMN16349641	not type material	85.18	1.88	66.67	passed (CheckM)	126	1	Ruminant	126_0	1	y	passed (CheckM & dRep)	d__Bacteria;p__Bacteroidota;c__Bacteroidia;o__Bacteroidales;f__Rikenellaceae;g__Alistipes;s__Alistipes sp017935185	passed (CheckM & dRep & GTDB)
RefRum_sp017936685_269	Ruminant	SAMN16349561	not type material	91.11	1.84	80	passed (CheckM)	151	1	Ruminant	151_0	1	y	passed (CheckM & dRep)	d__Bacteria;p__Bacteroidota;c__Bacteroidia;o__Bacteroidales;f__Rikenellaceae;g__Alistipes;s__Alistipes sp017936685	passed (CheckM & dRep & GTDB)
RefRum_sp017937125_163	Ruminant	SAMN16349542	not type material	99.52	0.48	0	passed (CheckM)	154	1	Ruminant	154_0	1	y	passed (CheckM & dRep)	d__Bacteria;p__Bacteroidota;c__Bacteroidia;o__Bacteroidales;f__Rikenellaceae;g__Alistipes;s__Alistipes sp017937125	passed (CheckM & dRep & GTDB)
RefRum_sp017937765_225	Ruminant	SAMN16349507	not type material	95.05	0.96	50	passed (CheckM)	57	1	Ruminant	57_0	1	y	passed (CheckM & dRep)	d__Bacteria;p__Bacteroidota;c__Bacteroidia;o__Bacteroidales;f__Rikenellaceae;g__Alistipes;s__Alistipes sp017937765	passed (CheckM & dRep & GTDB)
RefRum_sp017937805_287	Ruminant	SAMN16349506	not type material	93.68	3.73	83.33	passed (CheckM)	92	1	Ruminant	92_0	1	y	passed (CheckM & dRep)	d__Bacteria;p__Bacteroidota;c__Bacteroidia;o__Bacteroidales;f__Rikenellaceae;g__Alistipes;s__Alistipes sp017937805	passed (CheckM & dRep & GTDB)
RefRum_sp017938765_299	Ruminant	SAMN16349454	not type material	97.6	0.48	0	passed (CheckM)	102	1	Ruminant	102_0	1	y	passed (CheckM & dRep)	d__Bacteria;p__Bacteroidota;c__Bacteroidia;o__Bacteroidales;f__Rikenellaceae;g__Alistipes;s__Alistipes sp017938765	passed (CheckM & dRep & GTDB)
RefRum_sp900548155_277	Ruminant	SAMN16349521	not type material	88.33	1.34	16.67	passed (CheckM)	145	5	Human; Ruminant	145_1	1	y	passed (CheckM & dRep)	d__Bacteria;p__Bacteroidota;c__Bacteroidia;o__Bacteroidales;f__Rikenellaceae;g__Alistipes;s__Alistipes sp900548155	passed (CheckM & dRep & GTDB)
RefRum_sp900768015_246	Ruminant	SAMN16348139	not type material	97.72	1.36	90	passed (CheckM)	69	2	Human; Ruminant	69_1	1	y	passed (CheckM & dRep)	d__Bacteria;p__Bacteroidota;c__Bacteroidia;o__Bacteroidales;f__Rikenellaceae;g__Alistipes;s__Alistipes sp900768015	passed (CheckM & dRep & GTDB)
RefRum_sp900769405_053	Ruminant	SAMN16348184	not type material	96.15	0.48	0	passed (CheckM)	108	2	Ruminant; Human	108_1	1	y	passed (CheckM & dRep)	d__Bacteria;p__Bacteroidota;c__Bacteroidia;o__Bacteroidales;f__Rikenellaceae;g__Alistipes;s__Alistipes sp900769405	passed (CheckM & dRep & GTDB)
RefRum_sp900769745_193	Ruminant	SAMN16347807	not type material	95.94	2.72	83.33	passed (CheckM)	116	2	Human; Ruminant	116_1	1	y	passed (CheckM & dRep)	d__Bacteria;p__Bacteroidota;c__Bacteroidia;o__Bacteroidales;f__Rikenellaceae;g__Alistipes;s__Alistipes sp900769745	passed (CheckM & dRep & GTDB)
RefRum_sp900770585_056	Ruminant	SAMN16341236	not type material	96.15	4.61	91.67	passed (CheckM)	109	3	Ruminant; Human	109_2	1	y	passed (CheckM & dRep)	d__Bacteria;p__Bacteroidota;c__Bacteroidia;o__Bacteroidales;f__Rikenellaceae;g__Alistipes;s__Alistipes sp900770585	passed (CheckM & dRep & GTDB)
RefRum_sp900770585_057	Ruminant	SAMN16340549	not type material	97.84	2.68	22.22	passed (CheckM)	109	3	Ruminant; Human	109_1	1	y	passed (CheckM & dRep)	d__Bacteria;p__Bacteroidota;c__Bacteroidia;o__Bacteroidales;f__Rikenellaceae;g__Alistipes;s__Alistipes sp900770585	passed (CheckM & dRep & GTDB)
RefRum_sp900770635_214	Ruminant	SAMN16349979	not type material	93.37	2.47	83.33	passed (CheckM)	64	3	Ruminant; Human	64_1	1	y	passed (CheckM & dRep)	d__Bacteria;p__Bacteroidota;c__Bacteroidia;o__Bacteroidales;f__Rikenellaceae;g__Alistipes;s__Alistipes sp900770635	passed (CheckM & dRep & GTDB)
RefRum_sp900770635_215	Ruminant	SAMN16350343	not type material	94.93	1.66	92.86	passed (CheckM)	64	3	Ruminant; Human	64_2	1	y	passed (CheckM & dRep)	d__Bacteria;p__Bacteroidota;c__Bacteroidia;o__Bacteroidales;f__Rikenellaceae;g__Alistipes;s__Alistipes sp900770635	passed (CheckM & dRep & GTDB)
RefRum_sp904502005_302	Ruminant	SAMN15355190	not type material	85.17	1.84	80	passed (CheckM)	99	2	Ruminant	99_1	1	y	passed (CheckM & dRep)	d__Bacteria;p__Bacteroidota;c__Bacteroidia;o__Bacteroidales;f__Rikenellaceae;g__Alistipes;s__Alistipes sp904502005	passed (CheckM & dRep & GTDB)
RefRum_sp904502005_303	Ruminant	SAMEA7322064	not type material	85.17	1.84	80	passed (CheckM)	99	2	Ruminant	99_2	1	y	passed (CheckM & dRep)	d__Bacteria;p__Bacteroidota;c__Bacteroidia;o__Bacteroidales;f__Rikenellaceae;g__Alistipes;s__Alistipes sp904502005	passed (CheckM & dRep & GTDB)
RefRum_sp904502075_317	Ruminant	SAMN15355195	not type material	84.23	1.82	57.14	passed (CheckM)	199	2	Ruminant	199_1	1	y	passed (CheckM & dRep)	d__Bacteria;p__Bacteroidota;c__Bacteroidia;o__Bacteroidales;f__Rikenellaceae;g__Alistipes;s__Alistipes sp904502075	passed (CheckM & dRep & GTDB)
RefRum_sp904502075_318	Ruminant	SAMEA7322069	not type material	84.23	1.82	57.14	passed (CheckM)	199	2	Ruminant	199_2	1	y	passed (CheckM & dRep)	d__Bacteria;p__Bacteroidota;c__Bacteroidia;o__Bacteroidales;f__Rikenellaceae;g__Alistipes;s__Alistipes sp904502075	passed (CheckM & dRep & GTDB)
RefRum_sp904502285_241	Ruminant	SAMN15355151	not type material	95.06	2.64	33.33	passed (CheckM)	50	2	Ruminant	50_1	1	y	passed (CheckM & dRep)	d__Bacteria;p__Bacteroidota;c__Bacteroidia;o__Bacteroidales;f__Rikenellaceae;g__Alistipes;s__Alistipes sp904502285	passed (CheckM & dRep & GTDB)
RefRum_sp904502285_242	Ruminant	SAMEA7322025	not type material	95.06	2.64	33.33	passed (CheckM)	50	2	Ruminant	50_2	1	y	passed (CheckM & dRep)	d__Bacteria;p__Bacteroidota;c__Bacteroidia;o__Bacteroidales;f__Rikenellaceae;g__Alistipes;s__Alistipes sp904502285	passed (CheckM & dRep & GTDB)
RefSpg|Sw_sp002358415_384	Sponge|Seawater	SAMN14532993	not type material	98.8	0.48	0	passed (CheckM)	190	6	Rodent; Human; Sponge|Seawater	190_4	1	y	passed (CheckM & dRep)	d__Bacteria;p__Bacteroidota;c__Bacteroidia;o__Bacteroidales;f__Rikenellaceae;g__Alistipes;s__Alistipes sp002358415	passed (CheckM & dRep & GTDB)
RefTer_sp002293345_361	Termite	SAMN06454457	not type material	87.11	1.44	0	passed (CheckM)	209	1	Termite	209_0	1	y	passed (CheckM & dRep)	d__Bacteria;p__Bacteroidota;c__Bacteroidia;o__Bacteroidales;f__Rikenellaceae;g__Alistipes;s__Alistipes sp002293345	passed (CheckM & dRep & GTDB)
RefWas_onderdonkii_540	Wastewater	SAMN18120839	not type material	81.49	0.88	33.33	passed (CheckM)	173	41	Human; Wastewater; Chicken; Rodent; Elephant	173_31	1	y	passed (CheckM & dRep)	d__Bacteria;p__Bacteroidota;c__Bacteroidia;o__Bacteroidales;f__Rikenellaceae;g__Alistipes;s__Alistipes onderdonkii	passed (CheckM & dRep & GTDB)
RefWas_onderdonkii_544	Wastewater	SAMN18120517	not type material	75.87	1.12	75	passed (CheckM)	173	41	Human; Wastewater; Chicken; Rodent; Elephant	173_32	1	y	passed (CheckM & dRep)	d__Bacteria;p__Bacteroidota;c__Bacteroidia;o__Bacteroidales;f__Rikenellaceae;g__Alistipes;s__Alistipes onderdonkii	passed (CheckM & dRep & GTDB)
RefWas_onderdonkii_554	Wastewater	SAMN18120168	not type material	93.08	1.12	33.33	passed (CheckM)	173	41	Human; Wastewater; Chicken; Rodent; Elephant	173_30	1	y	passed (CheckM & dRep)	d__Bacteria;p__Bacteroidota;c__Bacteroidia;o__Bacteroidales;f__Rikenellaceae;g__Alistipes;s__Alistipes onderdonkii	passed (CheckM & dRep & GTDB)
RefWas_putredinis_353	Wastewater	SAMN18120185	not type material	87.1	0.48	0	passed (CheckM)	197	26	Human; Wastewater	197_17	1	y	passed (CheckM & dRep)	d__Bacteria;p__Bacteroidota;c__Bacteroidia;o__Bacteroidales;f__Rikenellaceae;g__Alistipes;s__Alistipes putredinis	passed (CheckM & dRep & GTDB)
RefWas_putredinis_354	Wastewater	SAMN18120504	not type material	77.51	2.64	83.33	passed (CheckM)	197	26	Human; Wastewater	197_19	1	y	passed (CheckM & dRep)	d__Bacteria;p__Bacteroidota;c__Bacteroidia;o__Bacteroidales;f__Rikenellaceae;g__Alistipes;s__Alistipes putredinis	passed (CheckM & dRep & GTDB)
RefWas_putredinis_355	Wastewater	SAMN18119701	not type material	83.57	0.96	100	passed (CheckM)	197	26	Human; Wastewater	197_16	1	y	passed (CheckM & dRep)	d__Bacteria;p__Bacteroidota;c__Bacteroidia;o__Bacteroidales;f__Rikenellaceae;g__Alistipes;s__Alistipes putredinis	passed (CheckM & dRep & GTDB)
RefWas_putredinis_356	Wastewater	SAMN18120474	not type material	79.09	1.2	33.33	passed (CheckM)	197	26	Human; Wastewater	197_20	1	y	passed (CheckM & dRep)	d__Bacteria;p__Bacteroidota;c__Bacteroidia;o__Bacteroidales;f__Rikenellaceae;g__Alistipes;s__Alistipes putredinis	passed (CheckM & dRep & GTDB)
RefWas_putredinis_357	Wastewater	SAMN18120822	not type material	90.12	3.37	72.73	passed (CheckM)	197	26	Human; Wastewater	197_18	1	y	passed (CheckM & dRep)	d__Bacteria;p__Bacteroidota;c__Bacteroidia;o__Bacteroidales;f__Rikenellaceae;g__Alistipes;s__Alistipes putredinis	passed (CheckM & dRep & GTDB)
RefWas_sp002428825_407	Wastewater	SAMN06450639	not type material	97.6	0.64	0	passed (CheckM)	186	3	Rodent; Wastewater	186_1	1	y	passed (CheckM & dRep)	d__Bacteria;p__Bacteroidota;c__Bacteroidia;o__Bacteroidales;f__Rikenellaceae;g__Alistipes;s__Alistipes sp002428825	passed (CheckM & dRep & GTDB)

## Sheet: Table S3
Table S3. Classification and genomic features for quality filtered genomes used in comparative analyses.
genomeID	BioSample	Source association	Host source location	GTDB type designation	GTDB classification	Clade	Clade bootstrap	dRep primary cluster 95ANI	Sources in primary cluster	Completeness (%)	Contamination (%)	Strain heterogeneity (%)	GC (%)	Genome length (Mbp)	Estimated genome length (Mbp)	CDS	CDS / Mbp	N50 (Mbp)	N50/Estimated genome length ratio	N50/genome length ratio
RefRod_indistinctus_001	SAMEA8805344	Rodent	Gut,Stool	not type material	d__Bacteria;p__Bacteroidota;c__Bacteroidia;o__Bacteroidales;f__Rikenellaceae;g__Alistipes_A;s__Alistipes_A indistinctus	H1	100	143	Human; Rodent	94.55	0.74	66.67	54.895	2.526	2.652	2125	841.294	0.027	0.01	0.011
RefHum_indistinctus_002	SAMEA7847279	Human	Gut,Stool	not type material	d__Bacteria;p__Bacteroidota;c__Bacteroidia;o__Bacteroidales;f__Rikenellaceae;g__Alistipes_A;s__Alistipes_A indistinctus	H1	100	143	Human; Rodent	100	0	0	54.896	2.746	2.746	2217	807.477	0.447	0.163	0.163
RefHum_indistinctus_003	SAMN09734325	Human	Stool	not type material	d__Bacteria;p__Bacteroidota;c__Bacteroidia;o__Bacteroidales;f__Rikenellaceae;g__Alistipes_A;s__Alistipes_A indistinctus	H1	100	143	Human; Rodent	100	0	0	54.319	2.934	2.934	2385	812.877	0.461	0.157	0.157
RefHum_indistinctus_004	SAMN02463850	Human	Gut	type strain of species	d__Bacteria;p__Bacteroidota;c__Bacteroidia;o__Bacteroidales;f__Rikenellaceae;g__Alistipes_A;s__Alistipes_A indistinctus	H1	100	143	Human; Rodent	100	0	0	54.669	2.855	2.855	2339	819.141	1.671	0.585	0.585
RefHum_indistinctus_005	SAMEA5850888	Human	Gut	not type material	d__Bacteria;p__Bacteroidota;c__Bacteroidia;o__Bacteroidales;f__Rikenellaceae;g__Alistipes_A;s__Alistipes_A indistinctus	H1	100	143	Human; Rodent	100	0	0	54.669	2.855	2.855	2339	819.141	1.671	0.585	0.585
RefHum_indistinctus_006	SAMD00216626	Human	Stool	not type material	d__Bacteria;p__Bacteroidota;c__Bacteroidia;o__Bacteroidales;f__Rikenellaceae;g__Alistipes_A;s__Alistipes_A indistinctus	H1	100	143	Human; Rodent	100	0	0	54.597	3.096	3.096	2495	805.987	3.013	0.973	0.973
RefHum_indistinctus_007	SAMN14944936	Human	Gut,Stool	not type material	d__Bacteria;p__Bacteroidota;c__Bacteroidia;o__Bacteroidales;f__Rikenellaceae;g__Alistipes_A;s__Alistipes_A indistinctus	H1	100	143	Human; Rodent	89.31	1.06	33.33	55.014	2.544	2.818	2261	888.749	0.016	0.006	0.006
RefHum_sp900545315_008	SAMEA4891414	Human	Gut	not type material	d__Bacteria;p__Bacteroidota;c__Bacteroidia;o__Bacteroidales;f__Rikenellaceae;g__Alistipes_A;s__Alistipes_A sp900545315	H1	100	136	Human	98.98	1.68	0	49.376	2.335	2.319	1865	798.779	0.064	0.028	0.027
RefHum_sp900545315_009	SAMEA7847560	Human	Gut,Stool	not type material	d__Bacteria;p__Bacteroidota;c__Bacteroidia;o__Bacteroidales;f__Rikenellaceae;g__Alistipes_A;s__Alistipes_A sp900545315	H1	100	136	Human	98.98	1.68	0	49.155	2.521	2.505	2045	811.063	0.066	0.026	0.026
RefHum_sp900545315_010	SAMEA5279488	Human	Gut,Stool	not type material	d__Bacteria;p__Bacteroidota;c__Bacteroidia;o__Bacteroidales;f__Rikenellaceae;g__Alistipes_A;s__Alistipes_A sp900545315	H1	100	136	Human	93.94	1.44	25	49.447	2.277	2.389	1833	805.1	0.04	0.017	0.018
RefHum_sp900539755_011	SAMEA4890853	Human	Gut	not type material	d__Bacteria;p__Bacteroidota;c__Bacteroidia;o__Bacteroidales;f__Rikenellaceae;g__Alistipes_A;s__Alistipes_A sp900539755	H1	100	137	Human	100	0.48	0	46.216	2.414	2.402	1960	811.963	0.177	0.074	0.073
RefHum_sp900539755_012	SAMEA5279493	Human	Gut,Stool	not type material	d__Bacteria;p__Bacteroidota;c__Bacteroidia;o__Bacteroidales;f__Rikenellaceae;g__Alistipes_A;s__Alistipes_A sp900539755	H1	100	137	Human	100	0.48	0	46.21	2.371	2.36	1908	804.763	0.139	0.059	0.058
RefHum_sp900539755_013	SAMEA7846904	Human	Gut,Stool	not type material	d__Bacteria;p__Bacteroidota;c__Bacteroidia;o__Bacteroidales;f__Rikenellaceae;g__Alistipes_A;s__Alistipes_A sp900539755	H1	100	137	Human	99.84	0	0	46.019	2.334	2.338	1855	794.804	0.09	0.038	0.038
RefHum_ihumii_014	SAMEA7848353	Human	Gut,Stool	not type material	d__Bacteria;p__Bacteroidota;c__Bacteroidia;o__Bacteroidales;f__Rikenellaceae;g__Alistipes_A;s__Alistipes_A ihumii	H1	100	140	Human; Chicken	100	0	0	58.189	2.685	2.685	2217	825.587	0.31	0.115	0.115
RefHum_ihumii_015	SAMN17801241	Human	Gut,Stool	not type material	d__Bacteria;p__Bacteroidota;c__Bacteroidia;o__Bacteroidales;f__Rikenellaceae;g__Alistipes_A;s__Alistipes_A ihumii	H1	100	140	Human; Chicken	99.04	0	0	58.588	2.538	2.563	2067	814.438	0.07	0.027	0.028
RefHum_ihumii_016	SAMEA2272467	Human	Gut	type strain of species	d__Bacteria;p__Bacteroidota;c__Bacteroidia;o__Bacteroidales;f__Rikenellaceae;g__Alistipes_A;s__Alistipes_A ihumii	H1	100	140	Human; Chicken	100	1.15	0	57.906	2.773	2.741	2303	830.561	0.28	0.102	0.101
RefHum_ihumii_017	SAMEA5850932	Human	Gut	not type material	d__Bacteria;p__Bacteroidota;c__Bacteroidia;o__Bacteroidales;f__Rikenellaceae;g__Alistipes_A;s__Alistipes_A ihumii	H1	100	140	Human; Chicken	100	1.15	0	57.906	2.773	2.741	2303	830.561	0.28	0.102	0.101
RefHum_ihumii_018	SAMN14944901	Human	Gut,Stool	not type material	d__Bacteria;p__Bacteroidota;c__Bacteroidia;o__Bacteroidales;f__Rikenellaceae;g__Alistipes_A;s__Alistipes_A ihumii	H1	100	140	Human; Chicken	98.88	0	0	58.43	2.476	2.504	2024	817.321	0.107	0.043	0.043
RefChi_ihumii_019	SAMN06452967	Chicken	Gut	not type material	d__Bacteria;p__Bacteroidota;c__Bacteroidia;o__Bacteroidales;f__Rikenellaceae;g__Alistipes_A;s__Alistipes_A ihumii	H1	100	140	Human; Chicken	88.97	3.69	22.22	58.471	2.396	2.594	2115	882.774	0.027	0.01	0.011
RefHum_sp900549685_020	SAMEA4891848	Human	Gut	not type material	d__Bacteria;p__Bacteroidota;c__Bacteroidia;o__Bacteroidales;f__Rikenellaceae;g__Alistipes_A;s__Alistipes_A sp900549685	H1	100	141	Human	93.68	2.4	0	57.968	2.601	2.709	2131	819.419	0.014	0.005	0.005
RefRod_sp910583985_021	SAMEA8805345	Rodent	Gut,Stool	not type material	d__Bacteria;p__Bacteroidota;c__Bacteroidia;o__Bacteroidales;f__Rikenellaceae;g__Alistipes_A;s__Alistipes_A sp910583985	H1	100	142	Rodent	93.03	0.48	0	59.731	2.353	2.517	1912	812.492	0.13	0.052	0.055
RefHum_pullistercoris_022	SAMN17801582	Human	Gut,Stool	not type material	d__Bacteria;p__Bacteroidota;c__Bacteroidia;o__Bacteroidales;f__Rikenellaceae;g__Alistipes_A;s__Alistipes_A pullistercoris	H1	100	144	Human; Chicken	100	0	0	54.806	2.787	2.787	2297	824.042	0.251	0.09	0.09
RefHum_pullistercoris_023	SAMEA104414343	Human	Stool	not type material	d__Bacteria;p__Bacteroidota;c__Bacteroidia;o__Bacteroidales;f__Rikenellaceae;g__Alistipes_A;s__Alistipes_A pullistercoris	H1	100	144	Human; Chicken	100	0.16	0	54.301	3.045	3.04	2522	828.327	0.304	0.1	0.1
RefHum_pullistercoris_024	SAMN09734729	Human	Stool	not type material	d__Bacteria;p__Bacteroidota;c__Bacteroidia;o__Bacteroidales;f__Rikenellaceae;g__Alistipes_A;s__Alistipes_A pullistercoris	H1	100	144	Human; Chicken	99.12	0	0	54.144	3.164	3.193	2925	924.333	0.137	0.043	0.043
RefHum_pullistercoris_025	SAMN08018376	Human	Gut	not type material	d__Bacteria;p__Bacteroidota;c__Bacteroidia;o__Bacteroidales;f__Rikenellaceae;g__Alistipes_A;s__Alistipes_A pullistercoris	H1	100	144	Human; Chicken	88.09	0.16	100	54.127	2.944	3.337	2504	850.521	0.103	0.031	0.035
RefHum_pullistercoris_026	SAMEA4890815	Human	Gut	not type material	d__Bacteria;p__Bacteroidota;c__Bacteroidia;o__Bacteroidales;f__Rikenellaceae;g__Alistipes_A;s__Alistipes_A pullistercoris	H1	100	144	Human; Chicken	98.08	0	0	54.617	2.785	2.84	2444	877.56	0.023	0.008	0.008
RefHum_pullistercoris_027	SAMN09734326	Human	Stool	not type material	d__Bacteria;p__Bacteroidota;c__Bacteroidia;o__Bacteroidales;f__Rikenellaceae;g__Alistipes_A;s__Alistipes_A pullistercoris	H1	100	144	Human; Chicken	99.52	0	0	54.197	3.119	3.134	2645	847.985	0.357	0.114	0.114
RefHum_pullistercoris_028	SAMN15806938	Human	Stool	not type material	d__Bacteria;p__Bacteroidota;c__Bacteroidia;o__Bacteroidales;f__Rikenellaceae;g__Alistipes_A;s__Alistipes_A pullistercoris	H1	100	144	Human; Chicken	100	0	0	54.551	2.892	2.892	2391	826.896	0.548	0.19	0.19
RefHum_pullistercoris_029	SAMEA5849672	Human	Gut	not type material	d__Bacteria;p__Bacteroidota;c__Bacteroidia;o__Bacteroidales;f__Rikenellaceae;g__Alistipes_A;s__Alistipes_A pullistercoris	H1	100	144	Human; Chicken	99.52	0	0	54.197	3.119	3.134	2645	847.985	0.357	0.114	0.114
RefHum_pullistercoris_030	SAMN14944904	Human	Gut,Stool	not type material	d__Bacteria;p__Bacteroidota;c__Bacteroidia;o__Bacteroidales;f__Rikenellaceae;g__Alistipes_A;s__Alistipes_A pullistercoris	H1	100	144	Human; Chicken	97.5	0	0	55.445	2.576	2.642	2137	829.693	0.078	0.029	0.03
RefHum_pullistercoris_031	SAMEA7847008	Human	Gut,Stool	not type material	d__Bacteria;p__Bacteroidota;c__Bacteroidia;o__Bacteroidales;f__Rikenellaceae;g__Alistipes_A;s__Alistipes_A pullistercoris	H1	100	144	Human; Chicken	99.68	0	0	55.34	2.731	2.74	2260	827.458	0.092	0.034	0.034
RefChi_pullistercoris_032	SAMN15816930	Chicken	Gut	not type material	d__Bacteria;p__Bacteroidota;c__Bacteroidia;o__Bacteroidales;f__Rikenellaceae;g__Alistipes_A;s__Alistipes_A pullistercoris	H1	100	144	Human; Chicken	81.13	1.2	33.33	56.881	1.992	2.426	1754	880.421	0.007	0.003	0.004
RefHum_pullistercoris_033	SAMN13118464	Human	Stool	not type material	d__Bacteria;p__Bacteroidota;c__Bacteroidia;o__Bacteroidales;f__Rikenellaceae;g__Alistipes_A;s__Alistipes_A pullistercoris	H1	100	144	Human; Chicken	100	0	0	54.482	3.02	3.02	2504	829.203	3.02	1	1
RefHum_pullistercoris_034	SAMN13118449	Human	Stool	not type material	d__Bacteria;p__Bacteroidota;c__Bacteroidia;o__Bacteroidales;f__Rikenellaceae;g__Alistipes_A;s__Alistipes_A pullistercoris	H1	100	144	Human; Chicken	100	0	0	54.487	3.015	3.015	2502	829.874	1.785	0.592	0.592
RefChi_merdigallinarum_035	SAMN15816893	Chicken	Gut	not type material	d__Bacteria;p__Bacteroidota;c__Bacteroidia;o__Bacteroidales;f__Rikenellaceae;g__Alistipes_A;s__Alistipes_A merdigallinarum	H1	100	139	Chicken	98.08	0.48	0	49.434	2.342	2.376	1927	822.931	0.111	0.047	0.047
RefChi_pullicola_036	SAMN15816929	Chicken	Gut	not type material	d__Bacteria;p__Bacteroidota;c__Bacteroidia;o__Bacteroidales;f__Rikenellaceae;g__Alistipes_A;s__Alistipes_A pullicola	H1	100	138	Human; Chicken	80.36	0.72	0	52.132	1.766	2.182	1548	876.454	0.008	0.004	0.004
RefHum_pullicola_037	SAMEA7847503	Human	Gut,Stool	not type material	d__Bacteria;p__Bacteroidota;c__Bacteroidia;o__Bacteroidales;f__Rikenellaceae;g__Alistipes_A;s__Alistipes_A pullicola	H1	100	138	Human; Chicken	98.94	0.48	0	50.807	2.396	2.41	1976	824.668	0.162	0.067	0.067
RefHum_pullicola_038	SAMEA4891490	Human	Gut	not type material	d__Bacteria;p__Bacteroidota;c__Bacteroidia;o__Bacteroidales;f__Rikenellaceae;g__Alistipes_A;s__Alistipes_A pullicola	H1	100	138	Human; Chicken	97.32	1.6	0	51.232	2.246	2.271	1912	851.189	0.023	0.01	0.01
RefHum_sp900550925_039	SAMEA5278480	Human	Gut,Stool	not type material	d__Bacteria;p__Bacteroidota;c__Bacteroidia;o__Bacteroidales;f__Rikenellaceae;g__Alistipes;s__Alistipes sp900550925	R1	100	156	Human	94.31	1.92	40	55.378	1.944	2.021	1703	876.21	0.018	0.009	0.009
RefHum_sp900550925_040	SAMEA4891974	Human	Gut	not type material	d__Bacteria;p__Bacteroidota;c__Bacteroidia;o__Bacteroidales;f__Rikenellaceae;g__Alistipes;s__Alistipes sp900550925	R1	100	156	Human	95.03	3.37	11.11	55.331	1.935	1.968	1670	862.879	0.02	0.01	0.011
RefHum_sp900550925_041	SAMEA7847666	Human	Gut,Stool	not type material	d__Bacteria;p__Bacteroidota;c__Bacteroidia;o__Bacteroidales;f__Rikenellaceae;g__Alistipes;s__Alistipes sp900550925	R1	100	156	Human	95.51	3.37	11.11	55.31	1.956	1.979	1710	874.41	0.02	0.01	0.01
RefRum_sp017425655_042	SAMN16341320	Ruminant	Gut	not type material	d__Bacteria;p__Bacteroidota;c__Bacteroidia;o__Bacteroidales;f__Rikenellaceae;g__Alistipes;s__Alistipes sp017425655	R1	100	110	Ruminant	95.99	0.96	50	49.889	1.658	1.711	1538	927.567	0.023	0.014	0.014
RefRum_sp017463585_043	SAMN16344483	Ruminant	Gut	not type material	d__Bacteria;p__Bacteroidota;c__Bacteroidia;o__Bacteroidales;f__Rikenellaceae;g__Alistipes;s__Alistipes sp017463585	R1	100	107	Ruminant	98.08	0.96	0	51.558	2.104	2.125	1899	902.506	0.127	0.06	0.06
RefRum_sp017463585_044	SAMN16345945	Ruminant	Gut	not type material	d__Bacteria;p__Bacteroidota;c__Bacteroidia;o__Bacteroidales;f__Rikenellaceae;g__Alistipes;s__Alistipes sp017463585	R1	100	107	Ruminant	94.71	0.48	0	52.115	1.807	1.899	1597	883.693	0.055	0.029	0.031
RefRum_sp017442365_045	SAMN16342090	Ruminant	Gut	not type material	d__Bacteria;p__Bacteroidota;c__Bacteroidia;o__Bacteroidales;f__Rikenellaceae;g__Alistipes;s__Alistipes sp017442365	R1	100	106	Ruminant	98.08	3.37	75	51.814	1.96	1.931	1691	862.611	0.091	0.047	0.046
RefRum_sp017442365_046	SAMN16346631	Ruminant	Gut	not type material	d__Bacteria;p__Bacteroidota;c__Bacteroidia;o__Bacteroidales;f__Rikenellaceae;g__Alistipes;s__Alistipes sp017442365	R1	100	106	Ruminant	94.23	0.48	0	52.393	1.732	1.829	1482	855.816	0.077	0.042	0.045
RefRum_sp017442365_047	SAMN16345883	Ruminant	Gut	not type material	d__Bacteria;p__Bacteroidota;c__Bacteroidia;o__Bacteroidales;f__Rikenellaceae;g__Alistipes;s__Alistipes sp017442365	R1	100	106	Ruminant	97.6	2.64	83.33	52.077	1.861	1.857	1664	894.073	0.035	0.019	0.019
RefRum_sp017442365_048	SAMN16343416	Ruminant	Gut	not type material	d__Bacteria;p__Bacteroidota;c__Bacteroidia;o__Bacteroidales;f__Rikenellaceae;g__Alistipes;s__Alistipes sp017442365	R1	100	106	Ruminant	97.6	0.96	0	51.821	1.902	1.93	1641	862.754	0.334	0.173	0.176
RefRum_sp017442365_049	SAMN16349510	Ruminant	Gut	not type material	d__Bacteria;p__Bacteroidota;c__Bacteroidia;o__Bacteroidales;f__Rikenellaceae;g__Alistipes;s__Alistipes sp017442365	R1	100	106	Ruminant	91.99	0.48	0	52.328	1.687	1.825	1439	852.809	0.159	0.087	0.094
RefRum_sp017442365_050	SAMN16349438	Ruminant	Gut	not type material	d__Bacteria;p__Bacteroidota;c__Bacteroidia;o__Bacteroidales;f__Rikenellaceae;g__Alistipes;s__Alistipes sp017442365	R1	100	106	Ruminant	93.11	4.21	81.82	52.577	1.768	1.819	1745	987.061	0.007	0.004	0.004
RefRum_sp017442365_051	SAMN16344620	Ruminant	Gut	not type material	d__Bacteria;p__Bacteroidota;c__Bacteroidia;o__Bacteroidales;f__Rikenellaceae;g__Alistipes;s__Alistipes sp017442365	R1	100	106	Ruminant	94.71	1.68	75	52.13	1.766	1.833	1517	859.176	0.175	0.096	0.099
RefRum_sp017442365_052	SAMN16349475	Ruminant	Gut	not type material	d__Bacteria;p__Bacteroidota;c__Bacteroidia;o__Bacteroidales;f__Rikenellaceae;g__Alistipes;s__Alistipes sp017442365	R1	100	106	Ruminant	95.67	2.4	80	52.469	1.774	1.81	1615	910.282	0.019	0.011	0.011
RefRum_sp900769405_053	SAMN16348184	Ruminant	Gut	not type material	d__Bacteria;p__Bacteroidota;c__Bacteroidia;o__Bacteroidales;f__Rikenellaceae;g__Alistipes;s__Alistipes sp900769405	R1	100	108	Ruminant; Human	96.15	0.48	0	53.314	1.74	1.801	1543	886.711	0.105	0.058	0.06
RefHum_sp900769405_054	SAMEA5278141	Human	Gut,Stool	not type material	d__Bacteria;p__Bacteroidota;c__Bacteroidia;o__Bacteroidales;f__Rikenellaceae;g__Alistipes;s__Alistipes sp900769405	R1	100	108	Ruminant; Human	94.47	1.44	0	53.037	1.699	1.772	1509	888.416	0.256	0.145	0.151
RefHum_sp900770585_055	SAMEA5278140	Human	Gut,Stool	not type material	d__Bacteria;p__Bacteroidota;c__Bacteroidia;o__Bacteroidales;f__Rikenellaceae;g__Alistipes;s__Alistipes sp900770585	R1	100	109	Ruminant; Human	85.76	2.56	27.27	52.695	1.572	1.787	1654	1051.91	0.005	0.003	0.003
RefRum_sp900770585_056	SAMN16341236	Ruminant	Gut	not type material	d__Bacteria;p__Bacteroidota;c__Bacteroidia;o__Bacteroidales;f__Rikenellaceae;g__Alistipes;s__Alistipes sp900770585	R1	100	109	Ruminant; Human	96.15	4.61	91.67	52.495	1.747	1.733	1702	974.24	0.009	0.005	0.005
RefRum_sp900770585_057	SAMN16340549	Ruminant	Gut	not type material	d__Bacteria;p__Bacteroidota;c__Bacteroidia;o__Bacteroidales;f__Rikenellaceae;g__Alistipes;s__Alistipes sp900770585	R1	100	109	Ruminant; Human	97.84	2.68	22.22	52.343	1.779	1.77	1582	889.215	0.067	0.038	0.038
KsyFis_unk_058	SAMN38429377	Fish	Gut	MAGs in this study	d__Bacteria;p__Bacteroidota;c__Bacteroidia;o__Bacteroidales;f__Rikenellaceae;g__Alistipes;s__	F1	100	14	Fish	96.63	0	0	45.045	1.815	1.878	1590	875.978	0.017	0.009	0.009
KsyFis_unk_059	SAMN38429378	Fish	Gut	MAGs in this study	d__Bacteria;p__Bacteroidota;c__Bacteroidia;o__Bacteroidales;f__Rikenellaceae;g__Alistipes;s__	F1	100	14	Fish	98.32	0	0	44.952	1.882	1.914	1591	845.566	0.068	0.035	0.036
KsyFis_unk_060	SAMN38429440	Fish	Gut	MAGs in this study	d__Bacteria;p__Bacteroidota;c__Bacteroidia;o__Bacteroidales;f__Rikenellaceae;g__Alistipes;s__	F1	100	27	Fish	98.06	0.48	0	49.204	1.931	1.96	1635	846.661	0.063	0.032	0.033
KsyFis_unk_061	SAMN38429443	Fish	Gut	MAGs in this study	d__Bacteria;p__Bacteroidota;c__Bacteroidia;o__Bacteroidales;f__Rikenellaceae;g__Alistipes;s__	F1	100	27	Fish	97.2	0.76	66.67	49.104	1.888	1.927	1579	836.533	0.043	0.022	0.023
KsyFis_unk_062	SAMN38429447	Fish	Gut	MAGs in this study	d__Bacteria;p__Bacteroidota;c__Bacteroidia;o__Bacteroidales;f__Rikenellaceae;g__Alistipes;s__	F1	100	27	Fish	97.12	0.72	100	49.258	1.909	1.952	1559	816.604	0.046	0.024	0.024
KsyFis_unk_063	SAMN38429448	Fish	Gut	MAGs in this study	d__Bacteria;p__Bacteroidota;c__Bacteroidia;o__Bacteroidales;f__Rikenellaceae;g__Alistipes;s__	F1	100	27	Fish	96.63	0	0	49.272	1.907	1.973	1588	832.907	0.034	0.017	0.018
KsyFis_unk_064	SAMN38429445	Fish	Gut	MAGs in this study	d__Bacteria;p__Bacteroidota;c__Bacteroidia;o__Bacteroidales;f__Rikenellaceae;g__Alistipes;s__	F1	100	27	Fish	96.75	0.88	66.67	49.169	1.936	1.983	1623	838.378	0.027	0.014	0.014
KsyFis_unk_065	SAMN38429442	Fish	Gut	MAGs in this study	d__Bacteria;p__Bacteroidota;c__Bacteroidia;o__Bacteroidales;f__Rikenellaceae;g__Alistipes;s__	F1	100	27	Fish	98.5	0.22	100	49.083	1.979	2.004	1629	823.331	0.043	0.022	0.022
KsyFis_unk_066	SAMN38429446	Fish	Gut	MAGs in this study	d__Bacteria;p__Bacteroidota;c__Bacteroidia;o__Bacteroidales;f__Rikenellaceae;g__Alistipes;s__	F1	100	27	Fish	98.56	0.26	100	49.085	1.98	2.004	1658	837.268	0.05	0.025	0.025
KsyFis_unk_067	SAMN38429444	Fish	Gut	MAGs in this study	d__Bacteria;p__Bacteroidota;c__Bacteroidia;o__Bacteroidales;f__Rikenellaceae;g__Alistipes;s__	F1	100	27	Fish	98.56	0.06	100	49.099	1.989	2.016	1642	825.739	0.039	0.019	0.02
KsyFis_unk_068	SAMN38429441	Fish	Gut	MAGs in this study	d__Bacteria;p__Bacteroidota;c__Bacteroidia;o__Bacteroidales;f__Rikenellaceae;g__Alistipes;s__	F1	100	27	Fish	98.08	1.2	100	48.868	2.072	2.087	1726	832.947	0.053	0.026	0.026
KsyFis_unk_069	SAMN38429464	Fish	Gut	MAGs in this study	d__Bacteria;p__Bacteroidota;c__Bacteroidia;o__Bacteroidales;f__Rikenellaceae;g__Alistipes;s__	F1	100	32	Fish	93.89	2.04	62.5	44.764	1.958	2.043	1668	851.8	0.054	0.026	0.028
KsyFis_unk_070	SAMN38429465	Fish	Gut	MAGs in this study	d__Bacteria;p__Bacteroidota;c__Bacteroidia;o__Bacteroidales;f__Rikenellaceae;g__Alistipes;s__	F1	100	29	Fish	98.5	2.02	60	44.24	2.712	2.697	2161	796.904	0.066	0.024	0.024
KsyFis_unk_071	SAMN38429466	Fish	Gut	MAGs in this study	d__Bacteria;p__Bacteroidota;c__Bacteroidia;o__Bacteroidales;f__Rikenellaceae;g__Alistipes;s__	F1	100	28	Fish	79.33	3.22	23.08	45.894	2.075	2.532	1760	848.079	0.036	0.014	0.018
KsyFis_unk_072	SAMN38429467	Fish	Gut	MAGs in this study	d__Bacteria;p__Bacteroidota;c__Bacteroidia;o__Bacteroidales;f__Rikenellaceae;g__Alistipes;s__	F1	100	28	Fish	98.56	1.12	0	45.672	2.415	2.423	2007	830.957	0.045	0.018	0.019
KsyFis_unk_073	SAMN38429474	Fish	Gut	MAGs in this study	d__Bacteria;p__Bacteroidota;c__Bacteroidia;o__Bacteroidales;f__Rikenellaceae;g__Alistipes;s__	F1	100	28	Fish	95.85	0.96	33.33	45.618	2.446	2.528	1998	816.733	0.034	0.013	0.014
KsyFis_unk_074	SAMN38429473	Fish	Gut	MAGs in this study	d__Bacteria;p__Bacteroidota;c__Bacteroidia;o__Bacteroidales;f__Rikenellaceae;g__Alistipes;s__	F1	100	28	Fish	97.1	2.16	16.67	45.5	2.503	2.522	2056	821.518	0.034	0.013	0.013
KsyFis_unk_075	SAMN38429469	Fish	Gut	MAGs in this study	d__Bacteria;p__Bacteroidota;c__Bacteroidia;o__Bacteroidales;f__Rikenellaceae;g__Alistipes;s__	F1	100	28	Fish	93.57	1.62	33.33	45.639	2.348	2.469	1947	829.122	0.046	0.019	0.02
KsyFis_unk_076	SAMN38429470	Fish	Gut	MAGs in this study	d__Bacteria;p__Bacteroidota;c__Bacteroidia;o__Bacteroidales;f__Rikenellaceae;g__Alistipes;s__	F1	100	28	Fish	90.82	2.32	0	45.921	2.181	2.346	1869	856.882	0.018	0.008	0.008
KsyFis_unk_077	SAMN38429471	Fish	Gut	MAGs in this study	d__Bacteria;p__Bacteroidota;c__Bacteroidia;o__Bacteroidales;f__Rikenellaceae;g__Alistipes;s__	F1	100	28	Fish	96.48	0.96	50	45.735	2.363	2.426	1905	806.213	0.026	0.011	0.011
KsyFis_unk_078	SAMN38429472	Fish	Gut	MAGs in this study	d__Bacteria;p__Bacteroidota;c__Bacteroidia;o__Bacteroidales;f__Rikenellaceae;g__Alistipes;s__	F1	100	28	Fish	98.66	2.48	69.23	45.544	2.541	2.512	2091	822.902	0.034	0.013	0.013
KsyFis_unk_079	SAMN38429468	Fish	Gut	MAGs in this study	d__Bacteria;p__Bacteroidota;c__Bacteroidia;o__Bacteroidales;f__Rikenellaceae;g__Alistipes;s__	F1	100	28	Fish	96.17	1.71	40	45.917	2.294	2.344	1889	823.519	0.021	0.009	0.009
KsyFis_unk_080	SAMN38429475	Fish	Gut	MAGs in this study	d__Bacteria;p__Bacteroidota;c__Bacteroidia;o__Bacteroidales;f__Rikenellaceae;g__Alistipes;s__	F1	100	28	Fish	97.31	0.48	0	45.679	2.341	2.394	1942	829.733	0.048	0.02	0.021
KsyFis_unk_081	SAMN38429450	Fish	Gut	MAGs in this study	d__Bacteria;p__Bacteroidota;c__Bacteroidia;o__Bacteroidales;f__Rikenellaceae;g__Alistipes;s__	F1	100	31	Fish	92.82	1.76	50	46.492	2.353	2.49	1955	830.969	0.041	0.017	0.017
KsyFis_unk_082	SAMN38429451	Fish	Gut	MAGs in this study	d__Bacteria;p__Bacteroidota;c__Bacteroidia;o__Bacteroidales;f__Rikenellaceae;g__Alistipes;s__	F1	100	31	Fish	84.48	2.98	66.67	47.102	1.979	2.273	1679	848.469	0.026	0.011	0.013
KsyFis_unk_083	SAMN38429461	Fish	Gut	MAGs in this study	d__Bacteria;p__Bacteroidota;c__Bacteroidia;o__Bacteroidales;f__Rikenellaceae;g__Alistipes;s__	F1	100	30	Fish	96.63	0	0	41.048	2.291	2.371	1917	836.691	0.044	0.019	0.019
KsyFis_unk_084	SAMN38429457	Fish	Gut	MAGs in this study	d__Bacteria;p__Bacteroidota;c__Bacteroidia;o__Bacteroidales;f__Rikenellaceae;g__Alistipes;s__	F1	100	30	Fish	97.6	0	0	40.996	2.365	2.423	1986	839.829	0.05	0.021	0.021
KsyFis_unk_085	SAMN38429458	Fish	Gut	MAGs in this study	d__Bacteria;p__Bacteroidota;c__Bacteroidia;o__Bacteroidales;f__Rikenellaceae;g__Alistipes;s__	F1	100	30	Fish	97.6	0	0	41.07	2.315	2.372	1930	833.694	0.055	0.023	0.024
KsyFis_unk_086	SAMN38429460	Fish	Gut	MAGs in this study	d__Bacteria;p__Bacteroidota;c__Bacteroidia;o__Bacteroidales;f__Rikenellaceae;g__Alistipes;s__	F1	100	30	Fish	98.08	0	0	41.128	2.344	2.39	1953	833.103	0.041	0.017	0.018
KsyFis_unk_087	SAMN38429455	Fish	Gut	MAGs in this study	d__Bacteria;p__Bacteroidota;c__Bacteroidia;o__Bacteroidales;f__Rikenellaceae;g__Alistipes;s__	F1	100	30	Fish	97.53	3.93	25	40.766	3.844	3.787	3636	945.852	0.023	0.006	0.006
KsyFis_unk_088	SAMN38429452	Fish	Gut	MAGs in this study	d__Bacteria;p__Bacteroidota;c__Bacteroidia;o__Bacteroidales;f__Rikenellaceae;g__Alistipes;s__	F1	100	30	Fish	98.56	0.24	0	40.97	2.348	2.377	1973	840.171	0.043	0.018	0.018
KsyFis_unk_089	SAMN38429454	Fish	Gut	MAGs in this study	d__Bacteria;p__Bacteroidota;c__Bacteroidia;o__Bacteroidales;f__Rikenellaceae;g__Alistipes;s__	F1	100	30	Fish	95.77	0.72	33.33	40.958	2.209	2.29	1827	827.072	0.043	0.019	0.02
KsyFis_unk_090	SAMN38429456	Fish	Gut	MAGs in this study	d__Bacteria;p__Bacteroidota;c__Bacteroidia;o__Bacteroidales;f__Rikenellaceae;g__Alistipes;s__	F1	100	30	Fish	97.12	4.49	36.36	40.647	3.706	3.645	3432	926.048	0.024	0.007	0.006
KsyFis_unk_091	SAMN38429453	Fish	Gut	MAGs in this study	d__Bacteria;p__Bacteroidota;c__Bacteroidia;o__Bacteroidales;f__Rikenellaceae;g__Alistipes;s__	F1	100	30	Fish	96.28	0.24	0	40.977	2.319	2.403	1940	836.419	0.043	0.018	0.019
KsyFis_unk_092	SAMN38429459	Fish	Gut	MAGs in this study	d__Bacteria;p__Bacteroidota;c__Bacteroidia;o__Bacteroidales;f__Rikenellaceae;g__Alistipes;s__	F1	100	30	Fish	98.08	0.18	100	40.987	2.278	2.318	1901	834.507	0.052	0.022	0.023
KsyFis_unk_093	SAMN38429449	Fish	Gut	MAGs in this study	d__Bacteria;p__Bacteroidota;c__Bacteroidia;o__Bacteroidales;f__Rikenellaceae;g__Alistipes;s__	F1	100	25	Fish	96	0.48	100	47.178	2.083	2.159	1700	816.319	0.039	0.018	0.019
KsyFis_unk_094	SAMN38429462	Fish	Gut	MAGs in this study	d__Bacteria;p__Bacteroidota;c__Bacteroidia;o__Bacteroidales;f__Rikenellaceae;g__Alistipes;s__	F1	100	26	Fish	93.99	0.48	100	47.777	2.001	2.119	1629	813.967	0.053	0.025	0.026
KsyFis_unk_095	SAMN38429463	Fish	Gut	MAGs in this study	d__Bacteria;p__Bacteroidota;c__Bacteroidia;o__Bacteroidales;f__Rikenellaceae;g__Alistipes;s__	F1	100	24	Fish	96.73	1.06	66.67	47.386	2.215	2.266	1753	791.383	0.06	0.026	0.027
KsyFis_unk_096	SAMN38429386	Fish	Gut	MAGs in this study	d__Bacteria;p__Bacteroidota;c__Bacteroidia;o__Bacteroidales;f__Rikenellaceae;g__Alistipes;s__	F1	100	9	Fish	95.82	1.44	57.14	45.451	2.155	2.217	1855	860.61	0.022	0.01	0.01
KsyFis_unk_097	SAMN38429387	Fish	Gut	MAGs in this study	d__Bacteria;p__Bacteroidota;c__Bacteroidia;o__Bacteroidales;f__Rikenellaceae;g__Alistipes;s__	F1	100	37	Fish	93.41	1.2	33.33	50.116	1.782	1.885	1598	896.731	0.018	0.009	0.01
KsyFis_unk_098	SAMN38429388	Fish	Gut	MAGs in this study	d__Bacteria;p__Bacteroidota;c__Bacteroidia;o__Bacteroidales;f__Rikenellaceae;g__Alistipes;s__	F1	100	37	Fish	98.08	0.96	100	49.918	1.976	1.995	1682	851.27	0.057	0.029	0.029
KsyFis_unk_099	SAMN38429389	Fish	Gut	MAGs in this study	d__Bacteria;p__Bacteroidota;c__Bacteroidia;o__Bacteroidales;f__Rikenellaceae;g__Alistipes;s__	F1	100	37	Fish	98.32	0.51	50	49.884	1.958	1.981	1655	845.413	0.068	0.034	0.035
KsyFis_unk_100	SAMN38429390	Fish	Gut	MAGs in this study	d__Bacteria;p__Bacteroidota;c__Bacteroidia;o__Bacteroidales;f__Rikenellaceae;g__Alistipes;s__	F1	100	39	Fish	98.37	0.48	50	50.518	2.507	2.536	2078	829.028	0.03	0.012	0.012
KsyFis_unk_101	SAMN38429391	Fish	Gut	MAGs in this study	d__Bacteria;p__Bacteroidota;c__Bacteroidia;o__Bacteroidales;f__Rikenellaceae;g__Alistipes;s__	F1	100	38	Fish	99.04	2.64	50	46.063	2.199	2.162	1836	834.814	0.057	0.026	0.026
KsyFis_unk_102	SAMN38429393	Fish	Gut	MAGs in this study	d__Bacteria;p__Bacteroidota;c__Bacteroidia;o__Bacteroidales;f__Rikenellaceae;g__Alistipes;s__	F1	100	38	Fish	99.04	0.48	0	46.072	2.192	2.202	1830	835.016	0.067	0.031	0.031
KsyFis_unk_103	SAMN38429394	Fish	Gut	MAGs in this study	d__Bacteria;p__Bacteroidota;c__Bacteroidia;o__Bacteroidales;f__Rikenellaceae;g__Alistipes;s__	F1	100	38	Fish	99.04	0.48	0	45.899	2.179	2.19	1805	828.356	0.071	0.032	0.032
KsyFis_unk_104	SAMN38429398	Fish	Gut	MAGs in this study	d__Bacteria;p__Bacteroidota;c__Bacteroidia;o__Bacteroidales;f__Rikenellaceae;g__Alistipes;s__	F1	100	38	Fish	98.88	0.68	75	46.124	2.179	2.188	1875	860.589	0.026	0.012	0.012
KsyFis_unk_105	SAMN38429400	Fish	Gut	MAGs in this study	d__Bacteria;p__Bacteroidota;c__Bacteroidia;o__Bacteroidales;f__Rikenellaceae;g__Alistipes;s__	F1	100	38	Fish	98.56	0.48	0	46.075	2.135	2.156	1770	828.861	0.058	0.027	0.027
KsyFis_unk_106	SAMN38429395	Fish	Gut	MAGs in this study	d__Bacteria;p__Bacteroidota;c__Bacteroidia;o__Bacteroidales;f__Rikenellaceae;g__Alistipes;s__	F1	100	38	Fish	96.67	1.92	0	46.056	2.166	2.198	1855	856.377	0.027	0.012	0.013
KsyFis_unk_107	SAMN38429396	Fish	Gut	MAGs in this study	d__Bacteria;p__Bacteroidota;c__Bacteroidia;o__Bacteroidales;f__Rikenellaceae;g__Alistipes;s__	F1	100	38	Fish	98.62	1.62	75	45.835	2.065	2.06	1758	851.372	0.038	0.018	0.018
KsyFis_unk_108	SAMN38429399	Fish	Gut	MAGs in this study	d__Bacteria;p__Bacteroidota;c__Bacteroidia;o__Bacteroidales;f__Rikenellaceae;g__Alistipes;s__	F1	100	38	Fish	99.04	0.48	0	46.08	2.136	2.147	1773	829.867	0.089	0.042	0.042
KsyFis_unk_109	SAMN38429401	Fish	Gut	MAGs in this study	d__Bacteria;p__Bacteroidota;c__Bacteroidia;o__Bacteroidales;f__Rikenellaceae;g__Alistipes;s__	F1	100	38	Fish	99.04	0.48	0	45.814	2.259	2.27	1894	838.241	0.057	0.025	0.025
KsyFis_unk_110	SAMN38429392	Fish	Gut	MAGs in this study	d__Bacteria;p__Bacteroidota;c__Bacteroidia;o__Bacteroidales;f__Rikenellaceae;g__Alistipes;s__	F1	100	38	Fish	98.56	0.48	0	46.077	2.169	2.191	1795	827.385	0.058	0.026	0.027
KsyFis_unk_111	SAMN38429397	Fish	Gut	MAGs in this study	d__Bacteria;p__Bacteroidota;c__Bacteroidia;o__Bacteroidales;f__Rikenellaceae;g__Alistipes;s__	F1	100	38	Fish	99.04	1.32	75	46.097	2.179	2.171	1875	860.438	0.022	0.01	0.01
KsyFis_unk_112	SAMN38429402	Fish	Gut	MAGs in this study	d__Bacteria;p__Bacteroidota;c__Bacteroidia;o__Bacteroidales;f__Rikenellaceae;g__Alistipes;s__	F1	100	41	Fish	98.45	1.12	0	45.55	2.162	2.172	1799	831.912	0.054	0.025	0.025
KsyFis_unk_113	SAMN38429403	Fish	Gut	MAGs in this study	d__Bacteria;p__Bacteroidota;c__Bacteroidia;o__Bacteroidales;f__Rikenellaceae;g__Alistipes;s__	F1	100	41	Fish	98.29	0.64	50	45.507	2.234	2.258	1877	840.153	0.044	0.019	0.019
KsyFis_unk_114	SAMN38429404	Fish	Gut	MAGs in this study	d__Bacteria;p__Bacteroidota;c__Bacteroidia;o__Bacteroidales;f__Rikenellaceae;g__Alistipes;s__	F1	100	42	Fish	96.15	0.5	33.33	43.664	2.222	2.299	1786	803.89	0.047	0.02	0.021
KsyFis_unk_115	SAMN38429405	Fish	Gut	MAGs in this study	d__Bacteria;p__Bacteroidota;c__Bacteroidia;o__Bacteroidales;f__Rikenellaceae;g__Alistipes;s__	F1	100	42	Fish	99.04	0.48	0	43.593	2.28	2.291	1824	800.105	0.044	0.019	0.019
KsyFis_unk_116	SAMN38429406	Fish	Gut	MAGs in this study	d__Bacteria;p__Bacteroidota;c__Bacteroidia;o__Bacteroidales;f__Rikenellaceae;g__Alistipes;s__	F1	100	42	Fish	99.04	0.1	100	43.661	2.291	2.311	1840	803.14	0.035	0.015	0.015
KsyFis_unk_117	SAMN38429407	Fish	Gut	MAGs in this study	d__Bacteria;p__Bacteroidota;c__Bacteroidia;o__Bacteroidales;f__Rikenellaceae;g__Alistipes;s__	F1	100	42	Fish	97.12	0	0	43.663	2.196	2.261	1780	810.714	0.027	0.012	0.012
KsyFis_unk_118	SAMN38429408	Fish	Gut	MAGs in this study	d__Bacteria;p__Bacteroidota;c__Bacteroidia;o__Bacteroidales;f__Rikenellaceae;g__Alistipes;s__	F1	100	42	Fish	99.04	0	0	43.833	2.212	2.234	1786	807.321	0.034	0.015	0.016
KsyFis_unk_119	SAMN38429412	Fish	Gut	MAGs in this study	d__Bacteria;p__Bacteroidota;c__Bacteroidia;o__Bacteroidales;f__Rikenellaceae;g__Alistipes;s__	F1	100	43	Fish	95.67	0.48	0	48.737	2.255	2.346	1815	804.866	0.014	0.006	0.006
KsyFis_unk_120	SAMN38429411	Fish	Gut	MAGs in this study	d__Bacteria;p__Bacteroidota;c__Bacteroidia;o__Bacteroidales;f__Rikenellaceae;g__Alistipes;s__	F1	100	43	Fish	95.58	0	0	48.759	2.21	2.312	1752	792.895	0.019	0.008	0.009
KsyFis_unk_121	SAMN38429409	Fish	Gut	MAGs in this study	d__Bacteria;p__Bacteroidota;c__Bacteroidia;o__Bacteroidales;f__Rikenellaceae;g__Alistipes;s__	F1	100	43	Fish	96.39	0	0	48.73	2.213	2.296	1754	792.491	0.025	0.011	0.011
KsyFis_unk_122	SAMN38429410	Fish	Gut	MAGs in this study	d__Bacteria;p__Bacteroidota;c__Bacteroidia;o__Bacteroidales;f__Rikenellaceae;g__Alistipes;s__	F1	100	43	Fish	95.67	0	0	48.59	2.235	2.337	1753	784.209	0.038	0.016	0.017
KsyFis_unk_123	SAMN38429413	Fish	Gut	MAGs in this study	d__Bacteria;p__Bacteroidota;c__Bacteroidia;o__Bacteroidales;f__Rikenellaceae;g__Alistipes;s__	F1	100	40	Fish	95.19	0	0	49.504	1.89	1.986	1591	841.668	0.032	0.016	0.017
KsyFis_unk_124	SAMN38429414	Fish	Gut	MAGs in this study	d__Bacteria;p__Bacteroidota;c__Bacteroidia;o__Bacteroidales;f__Rikenellaceae;g__Alistipes;s__	F1	100	8	Fish	97.6	0.96	0	46.119	1.753	1.779	1530	872.683	0.094	0.053	0.053
KsyFis_unk_125	SAMN38429415	Fish	Gut	MAGs in this study	d__Bacteria;p__Bacteroidota;c__Bacteroidia;o__Bacteroidales;f__Rikenellaceae;g__Alistipes;s__	F1	100	8	Fish	97.6	0.96	0	46.424	1.631	1.655	1401	859.091	0.171	0.104	0.105
KsyFis_unk_126	SAMN38429416	Fish	Gut	MAGs in this study	d__Bacteria;p__Bacteroidota;c__Bacteroidia;o__Bacteroidales;f__Rikenellaceae;g__Alistipes;s__	F1	100	8	Fish	97.6	0	0	46.504	1.627	1.667	1418	871.505	0.082	0.049	0.05
KsyFis_unk_127	SAMN38429419	Fish	Gut	MAGs in this study	d__Bacteria;p__Bacteroidota;c__Bacteroidia;o__Bacteroidales;f__Rikenellaceae;g__Alistipes;s__	F1	100	8	Fish	97.6	0.96	0	46.056	1.738	1.764	1517	872.787	0.157	0.089	0.09
KsyFis_unk_128	SAMN38429417	Fish	Gut	MAGs in this study	d__Bacteria;p__Bacteroidota;c__Bacteroidia;o__Bacteroidales;f__Rikenellaceae;g__Alistipes;s__	F1	100	8	Fish	97.6	0	0	46.521	1.573	1.612	1362	865.838	0.121	0.075	0.077
KsyFis_unk_129	SAMN38429418	Fish	Gut	MAGs in this study	d__Bacteria;p__Bacteroidota;c__Bacteroidia;o__Bacteroidales;f__Rikenellaceae;g__Alistipes;s__	F1	100	8	Fish	95.67	0	0	46.578	1.576	1.648	1400	888.23	0.115	0.07	0.073
KsyFis_unk_130	SAMN38429380	Fish	Gut	MAGs in this study	d__Bacteria;p__Bacteroidota;c__Bacteroidia;o__Bacteroidales;f__Rikenellaceae;g__Alistipes;s__	F1	100	45	Fish	98.56	0.48	0	49.166	1.971	1.99	1665	844.626	0.05	0.025	0.025
KsyFis_unk_131	SAMN38429385	Fish	Gut	MAGs in this study	d__Bacteria;p__Bacteroidota;c__Bacteroidia;o__Bacteroidales;f__Rikenellaceae;g__Alistipes;s__	F1	100	45	Fish	96.15	0.48	0	48.943	1.925	1.992	1614	838.436	0.07	0.035	0.036
KsyFis_unk_132	SAMN38429381	Fish	Gut	MAGs in this study	d__Bacteria;p__Bacteroidota;c__Bacteroidia;o__Bacteroidales;f__Rikenellaceae;g__Alistipes;s__	F1	100	45	Fish	99.04	0	0	49.164	1.927	1.946	1595	827.558	0.042	0.022	0.022
KsyFis_unk_133	SAMN38429379	Fish	Gut	MAGs in this study	d__Bacteria;p__Bacteroidota;c__Bacteroidia;o__Bacteroidales;f__Rikenellaceae;g__Alistipes;s__	F1	100	45	Fish	98.56	0	0	49.208	1.914	1.942	1579	824.795	0.043	0.022	0.022
KsyFis_unk_134	SAMN38429383	Fish	Gut	MAGs in this study	d__Bacteria;p__Bacteroidota;c__Bacteroidia;o__Bacteroidales;f__Rikenellaceae;g__Alistipes;s__	F1	100	45	Fish	99.04	0	0	49.25	1.893	1.911	1558	823.208	0.046	0.024	0.024
KsyFis_unk_135	SAMN38429382	Fish	Gut	MAGs in this study	d__Bacteria;p__Bacteroidota;c__Bacteroidia;o__Bacteroidales;f__Rikenellaceae;g__Alistipes;s__	F1	100	45	Fish	99.04	3.85	8.33	49.108	1.962	1.905	1642	836.779	0.044	0.023	0.022
KsyFis_unk_136	SAMN38429384	Fish	Gut	MAGs in this study	d__Bacteria;p__Bacteroidota;c__Bacteroidia;o__Bacteroidales;f__Rikenellaceae;g__Alistipes;s__	F1	100	45	Fish	96.07	0.16	0	49.406	1.81	1.881	1657	915.384	0.01	0.005	0.005
KsyFis_unk_137	SAMN38429420	Fish	Gut	MAGs in this study	d__Bacteria;p__Bacteroidota;c__Bacteroidia;o__Bacteroidales;f__Rikenellaceae;g__Alistipes;s__	F1	100	36	Fish	98.08	0.75	100	47.633	2.03	2.054	1697	836.041	0.032	0.015	0.016
KsyFis_unk_138	SAMN38429426	Fish	Gut	MAGs in this study	d__Bacteria;p__Bacteroidota;c__Bacteroidia;o__Bacteroidales;f__Rikenellaceae;g__Alistipes;s__	F1	100	33	Fish	98.56	1.44	0	45.177	2.048	2.048	1766	862.187	0.034	0.017	0.017
KsyFis_unk_139	SAMN38429427	Fish	Gut	MAGs in this study	d__Bacteria;p__Bacteroidota;c__Bacteroidia;o__Bacteroidales;f__Rikenellaceae;g__Alistipes;s__	F1	100	33	Fish	99.04	0	0	45.143	1.874	1.892	1597	852.065	0.046	0.024	0.024
KsyFis_unk_140	SAMN38429428	Fish	Gut	MAGs in this study	d__Bacteria;p__Bacteroidota;c__Bacteroidia;o__Bacteroidales;f__Rikenellaceae;g__Alistipes;s__	F1	100	33	Fish	98.56	0.64	33.33	45.184	1.871	1.887	1608	859.243	0.036	0.019	0.019
KsyFis_unk_141	SAMN38429421	Fish	Gut	MAGs in this study	d__Bacteria;p__Bacteroidota;c__Bacteroidia;o__Bacteroidales;f__Rikenellaceae;g__Alistipes;s__	F1	100	33	Fish	97.01	0	0	44.956	1.903	1.962	1611	846.444	0.031	0.016	0.016
KsyFis_unk_142	SAMN38429422	Fish	Gut	MAGs in this study	d__Bacteria;p__Bacteroidota;c__Bacteroidia;o__Bacteroidales;f__Rikenellaceae;g__Alistipes;s__	F1	100	33	Fish	96.71	0.27	50	45.202	1.856	1.914	1616	870.699	0.02	0.011	0.011
KsyFis_unk_143	SAMN38429423	Fish	Gut	MAGs in this study	d__Bacteria;p__Bacteroidota;c__Bacteroidia;o__Bacteroidales;f__Rikenellaceae;g__Alistipes;s__	F1	100	33	Fish	95.87	0.4	100	45.203	1.828	1.899	1581	864.99	0.023	0.012	0.012
KsyFis_unk_144	SAMN38429424	Fish	Gut	MAGs in this study	d__Bacteria;p__Bacteroidota;c__Bacteroidia;o__Bacteroidales;f__Rikenellaceae;g__Alistipes;s__	F1	100	33	Fish	77.74	1.22	16.67	45.276	1.541	1.958	1461	948.185	0.007	0.003	0.004
KsyFis_unk_145	SAMN38429425	Fish	Gut	MAGs in this study	d__Bacteria;p__Bacteroidota;c__Bacteroidia;o__Bacteroidales;f__Rikenellaceae;g__Alistipes;s__	F1	100	33	Fish	93.35	0.48	0	45.198	1.878	2.002	1598	850.957	0.042	0.021	0.023
KsyFis_unk_146	SAMN38429429	Fish	Gut	MAGs in this study	d__Bacteria;p__Bacteroidota;c__Bacteroidia;o__Bacteroidales;f__Rikenellaceae;g__Alistipes;s__	F1	100	35	Fish	90.51	1.31	62.5	43.456	1.742	1.899	1621	930.802	0.01	0.005	0.006
KsyFis_unk_147	SAMN38429430	Fish	Gut	MAGs in this study	d__Bacteria;p__Bacteroidota;c__Bacteroidia;o__Bacteroidales;f__Rikenellaceae;g__Alistipes;s__	F1	100	34	Fish	94.73	2.24	0	43.085	2.459	2.538	2251	915.268	0.027	0.011	0.011
KsyFis_unk_148	SAMN38429431	Fish	Gut	MAGs in this study	d__Bacteria;p__Bacteroidota;c__Bacteroidia;o__Bacteroidales;f__Rikenellaceae;g__Alistipes;s__	F1	100	34	Fish	94.39	0.96	0	43.033	2.754	2.89	2604	945.407	0.025	0.009	0.009
KsyFis_unk_149	SAMN38429432	Fish	Gut	MAGs in this study	d__Bacteria;p__Bacteroidota;c__Bacteroidia;o__Bacteroidales;f__Rikenellaceae;g__Alistipes;s__	F1	100	46	Fish	75.71	2.82	37.5	46.022	1.614	2.072	1605	994.492	0.005	0.002	0.003
KsyFis_unk_150	SAMN38429433	Fish	Gut	MAGs in this study	d__Bacteria;p__Bacteroidota;c__Bacteroidia;o__Bacteroidales;f__Rikenellaceae;g__Alistipes;s__	F1	100	46	Fish	97.65	2.45	100	45.875	2.02	2.018	1772	877.154	0.017	0.009	0.009
KsyFis_unk_151	SAMN38429434	Fish	Gut	MAGs in this study	d__Bacteria;p__Bacteroidota;c__Bacteroidia;o__Bacteroidales;f__Rikenellaceae;g__Alistipes;s__	F1	100	46	Fish	88.83	0.75	66.67	46.438	1.808	2.02	1520	840.636	0.023	0.011	0.013
KsyFis_unk_152	SAMN38429435	Fish	Gut	MAGs in this study	d__Bacteria;p__Bacteroidota;c__Bacteroidia;o__Bacteroidales;f__Rikenellaceae;g__Alistipes;s__	F1	100	46	Fish	98.21	1.35	66.67	45.93	2.075	2.084	1791	863.168	0.02	0.009	0.009
KsyFis_unk_153	SAMN38429436	Fish	Gut	MAGs in this study	d__Bacteria;p__Bacteroidota;c__Bacteroidia;o__Bacteroidales;f__Rikenellaceae;g__Alistipes;s__	F1	100	44	Fish	97.47	0.22	77.78	47.475	2.261	2.315	1887	834.482	0.039	0.017	0.017
KsyFis_unk_154	SAMN38429437	Fish	Gut	MAGs in this study	d__Bacteria;p__Bacteroidota;c__Bacteroidia;o__Bacteroidales;f__Rikenellaceae;g__Alistipes;s__	F1	100	44	Fish	98.56	0.48	100	47.342	2.283	2.306	1888	826.827	0.04	0.018	0.018
KsyFis_unk_155	SAMN38429438	Fish	Gut	MAGs in this study	d__Bacteria;p__Bacteroidota;c__Bacteroidia;o__Bacteroidales;f__Rikenellaceae;g__Alistipes;s__	F1	100	44	Fish	99.52	0.72	0	47.332	2.364	2.358	1918	811.365	0.168	0.071	0.071
KsyFis_unk_156	SAMN38429439	Fish	Gut	MAGs in this study	d__Bacteria;p__Bacteroidota;c__Bacteroidia;o__Bacteroidales;f__Rikenellaceae;g__Alistipes;s__	F1	100	44	Fish	99.52	0	0	47.678	2.169	2.18	1788	824.274	0.18	0.083	0.083
RefRum_sp017630245_157	SAMN16349990	Ruminant	Gut	not type material	d__Bacteria;p__Bacteroidota;c__Bacteroidia;o__Bacteroidales;f__Rikenellaceae;g__Alistipes;s__Alistipes sp017630245	R2	99.8	113	Ruminant	86.19	1.98	28.57	50.739	1.84	2.093	1651	897.063	0.011	0.005	0.006
RefRum_sp017631055_158	SAMN16349947	Ruminant	Gut	not type material	d__Bacteria;p__Bacteroidota;c__Bacteroidia;o__Bacteroidales;f__Rikenellaceae;g__Alistipes;s__Alistipes sp017631055	R2	99.8	114	Ruminant	75.38	2.16	60	51.171	1.332	1.73	1131	848.791	0.035	0.02	0.026
RefRum_sp017398695_159	SAMN16342134	Ruminant	Gut	not type material	d__Bacteria;p__Bacteroidota;c__Bacteroidia;o__Bacteroidales;f__Rikenellaceae;g__Alistipes;s__Alistipes sp017398695	R2	99.8	112	Ruminant	94.94	0.99	0	50.593	1.921	2.003	1668	868.38	0.015	0.008	0.008
RefRum_sp015060065_160	SAMN16344357	Ruminant	Gut	not type material	d__Bacteria;p__Bacteroidota;c__Bacteroidia;o__Bacteroidales;f__Rikenellaceae;g__Alistipes;s__Alistipes sp015060065	R2	99.8	111	Ruminant	92.55	0.96	100	50.006	1.841	1.97	1518	824.734	0.205	0.104	0.112
RefRum_sp015060065_161	SAMN11294454	Ruminant	Stool	not type material	d__Bacteria;p__Bacteroidota;c__Bacteroidia;o__Bacteroidales;f__Rikenellaceae;g__Alistipes;s__Alistipes sp015060065	R2	99.8	111	Ruminant	97.36	0.48	0	50.208	1.855	1.896	1557	839.349	0.075	0.04	0.04
RefRum_sp015060065_162	SAMN16342092	Ruminant	Gut	not type material	d__Bacteria;p__Bacteroidota;c__Bacteroidia;o__Bacteroidales;f__Rikenellaceae;g__Alistipes;s__Alistipes sp015060065	R2	99.8	111	Ruminant	92.2	0.56	50	50.164	1.772	1.912	1650	930.928	0.009	0.005	0.005
RefRum_sp017937125_163	SAMN16349542	Ruminant	Gut	not type material	d__Bacteria;p__Bacteroidota;c__Bacteroidia;o__Bacteroidales;f__Rikenellaceae;g__Alistipes;s__Alistipes sp017937125	R2	99.8	154	Ruminant	99.52	0.48	0	53.867	2.16	2.16	1714	793.542	0.454	0.21	0.21
RefChi_excrementipullorum_164	SAMN15816799	Chicken	Gut	not type material	d__Bacteria;p__Bacteroidota;c__Bacteroidia;o__Bacteroidales;f__Rikenellaceae;g__Alistipes;s__Alistipes excrementipullorum	R2	99.8	155	Chicken	88.69	1.28	0	56.252	1.749	1.946	1591	909.826	0.009	0.005	0.005
RefRum_sp017623505_165	SAMN16349144	Ruminant	Gut	not type material	d__Bacteria;p__Bacteroidota;c__Bacteroidia;o__Bacteroidales;f__Rikenellaceae;g__Alistipes;s__Alistipes sp017623505	R2	99.8	135	Ruminant	96.57	2.4	40	47.165	2	2.021	1698	849.15	0.118	0.058	0.059
RefRum_sp015060005_166	SAMN11294457	Ruminant	Stool	not type material	d__Bacteria;p__Bacteroidota;c__Bacteroidia;o__Bacteroidales;f__Rikenellaceae;g__Alistipes;s__Alistipes sp015060005	R2	99.8	134	Ruminant	98.56	0.48	0	49.245	1.979	1.999	1635	825.972	0.475	0.238	0.24
RefRum_sp015060005_167	SAMN16342165	Ruminant	Gut	not type material	d__Bacteria;p__Bacteroidota;c__Bacteroidia;o__Bacteroidales;f__Rikenellaceae;g__Alistipes;s__Alistipes sp015060005	R2	99.8	134	Ruminant	97.41	2.52	16.67	49.589	1.906	1.907	1600	839.431	0.225	0.118	0.118
RefRum_sp015060015_168	SAMN11294455	Ruminant	Stool	not type material	d__Bacteria;p__Bacteroidota;c__Bacteroidia;o__Bacteroidales;f__Rikenellaceae;g__Alistipes;s__Alistipes sp015060015	R2	99.8	132	Ruminant	98.46	0	0	49.412	1.877	1.907	1573	837.88	0.105	0.055	0.056
RefRum_sp017383445_169	SAMN16340563	Ruminant	Gut	not type material	d__Bacteria;p__Bacteroidota;c__Bacteroidia;o__Bacteroidales;f__Rikenellaceae;g__Alistipes;s__Alistipes sp017383445	R2	99.8	133	Ruminant	77.38	2.59	50	49.605	1.689	2.126	1524	902.437	0.017	0.008	0.01
RefRum_sp017935185_170	SAMN16349641	Ruminant	Gut	not type material	d__Bacteria;p__Bacteroidota;c__Bacteroidia;o__Bacteroidales;f__Rikenellaceae;g__Alistipes;s__Alistipes sp017935185	R2	99.8	126	Ruminant	85.18	1.88	66.67	46.934	1.807	2.082	1584	876.489	0.07	0.034	0.039
RefRum_sp015059845_171	SAMN16342166	Ruminant	Gut	not type material	d__Bacteria;p__Bacteroidota;c__Bacteroidia;o__Bacteroidales;f__Rikenellaceae;g__Alistipes;s__Alistipes sp015059845	R2	99.8	119	Ruminant	76.94	0.58	50	48.919	1.73	2.236	1541	890.519	0.16	0.071	0.092
RefRum_sp015059845_172	SAMN16349107	Ruminant	Gut	not type material	d__Bacteria;p__Bacteroidota;c__Bacteroidia;o__Bacteroidales;f__Rikenellaceae;g__Alistipes;s__Alistipes sp015059845	R2	99.8	119	Ruminant	77.02	4.45	71.43	49.979	1.603	1.989	1590	991.92	0.006	0.003	0.004
RefRum_sp015059845_173	SAMN16349239	Ruminant	Gut	not type material	d__Bacteria;p__Bacteroidota;c__Bacteroidia;o__Bacteroidales;f__Rikenellaceae;g__Alistipes;s__Alistipes sp015059845	R2	99.8	119	Ruminant	95.95	1.56	60	49.54	2.09	2.144	1884	901.531	0.058	0.027	0.028
RefRum_sp015059845_174	SAMN16349075	Ruminant	Gut	not type material	d__Bacteria;p__Bacteroidota;c__Bacteroidia;o__Bacteroidales;f__Rikenellaceae;g__Alistipes;s__Alistipes sp015059845	R2	99.8	119	Ruminant	94	1.68	25	50.014	1.975	2.065	1765	893.871	0.031	0.015	0.016
RefRum_sp015059845_175	SAMN16345003	Ruminant	Gut	not type material	d__Bacteria;p__Bacteroidota;c__Bacteroidia;o__Bacteroidales;f__Rikenellaceae;g__Alistipes;s__Alistipes sp015059845	R2	99.8	119	Ruminant	79.55	1.6	40	50.277	1.624	2.009	1593	980.803	0.008	0.004	0.005
RefRum_sp015059845_176	SAMN11294466	Ruminant	Stool	not type material	d__Bacteria;p__Bacteroidota;c__Bacteroidia;o__Bacteroidales;f__Rikenellaceae;g__Alistipes;s__Alistipes sp015059845	R2	99.8	119	Ruminant	98.53	0.48	0	49.509	2.091	2.112	1820	870.443	0.17	0.081	0.081
RefRum_sp015059925_177	SAMN11294460	Ruminant	Stool	not type material	d__Bacteria;p__Bacteroidota;c__Bacteroidia;o__Bacteroidales;f__Rikenellaceae;g__Alistipes;s__Alistipes sp015059925	R2	99.8	120	Ruminant	98.56	0	0	53.858	2.091	2.122	1777	849.66	0.108	0.051	0.052
RefRum_sp015059925_178	SAMN16349267	Ruminant	Gut	not type material	d__Bacteria;p__Bacteroidota;c__Bacteroidia;o__Bacteroidales;f__Rikenellaceae;g__Alistipes;s__Alistipes sp015059925	R2	99.8	120	Ruminant	86.83	4.97	86.67	54.894	1.778	1.945	1771	996.293	0.006	0.003	0.004
RefRum_sp015059925_179	SAMN16342063	Ruminant	Gut	not type material	d__Bacteria;p__Bacteroidota;c__Bacteroidia;o__Bacteroidales;f__Rikenellaceae;g__Alistipes;s__Alistipes sp015059925	R2	99.8	120	Ruminant	86.45	3.31	30	54.791	1.761	1.97	1739	987.406	0.008	0.004	0.004
RefRum_sp015059925_180	SAMN16349545	Ruminant	Gut	not type material	d__Bacteria;p__Bacteroidota;c__Bacteroidia;o__Bacteroidales;f__Rikenellaceae;g__Alistipes;s__Alistipes sp015059925	R2	99.8	120	Ruminant	86.19	0.24	100	54.526	1.728	2	1485	859.614	0.05	0.025	0.029
RefRum_sp017628595_181	SAMN16350073	Ruminant	Gut	not type material	d__Bacteria;p__Bacteroidota;c__Bacteroidia;o__Bacteroidales;f__Rikenellaceae;g__Alistipes;s__Alistipes sp017628595	R2	99.8	122	Ruminant	85.8	3.85	77.78	51.624	1.683	1.886	1762	1047.05	0.005	0.003	0.003
RefRum_sp017481925_182	SAMN16342002	Ruminant	Gut	not type material	d__Bacteria;p__Bacteroidota;c__Bacteroidia;o__Bacteroidales;f__Rikenellaceae;g__Alistipes;s__Alistipes sp017481925	R2	99.8	121	Ruminant	93	2.06	70	51.529	2.052	2.161	1797	875.851	0.108	0.05	0.053
RefRum_sp017481925_183	SAMN16345146	Ruminant	Gut	not type material	d__Bacteria;p__Bacteroidota;c__Bacteroidia;o__Bacteroidales;f__Rikenellaceae;g__Alistipes;s__Alistipes sp017481925	R2	99.8	121	Ruminant	93.77	0.96	50	51.645	1.904	2.011	1700	892.702	0.034	0.017	0.018
RefRum_sp017531305_184	SAMN16346988	Ruminant	Gut	not type material	d__Bacteria;p__Bacteroidota;c__Bacteroidia;o__Bacteroidales;f__Rikenellaceae;g__Alistipes;s__Alistipes sp017531305	R2	99.8	128	Ruminant	96.14	0.35	87.5	46.478	2.05	2.125	1782	869.3	0.047	0.022	0.023
RefRum_sp017391185_185	SAMN16348144	Ruminant	Gut	not type material	d__Bacteria;p__Bacteroidota;c__Bacteroidia;o__Bacteroidales;f__Rikenellaceae;g__Alistipes;s__Alistipes sp017391185	R2	99.8	127	Ruminant	77.92	2.59	100	46.119	1.804	2.256	1654	916.688	0.012	0.005	0.007
RefRum_sp017391185_186	SAMN16341288	Ruminant	Gut	not type material	d__Bacteria;p__Bacteroidota;c__Bacteroidia;o__Bacteroidales;f__Rikenellaceae;g__Alistipes;s__Alistipes sp017391185	R2	99.8	127	Ruminant	91.62	4.01	63.64	46.343	1.95	2.043	1848	947.547	0.008	0.004	0.004
RefRum_sp017391185_187	SAMN16340508	Ruminant	Gut	not type material	d__Bacteria;p__Bacteroidota;c__Bacteroidia;o__Bacteroidales;f__Rikenellaceae;g__Alistipes;s__Alistipes sp017391185	R2	99.8	127	Ruminant	91.12	4.71	71.43	46.426	1.897	1.984	1881	991.714	0.006	0.003	0.003
RefRum_sp015059905_188	SAMN11294462	Ruminant	Stool	not type material	d__Bacteria;p__Bacteroidota;c__Bacteroidia;o__Bacteroidales;f__Rikenellaceae;g__Alistipes;s__Alistipes sp015059905	R2	99.8	129	Ruminant	98.56	0.48	0	48.537	2.255	2.277	1947	863.53	0.345	0.151	0.153
RefRum_sp015059905_189	SAMN16342083	Ruminant	Gut	not type material	d__Bacteria;p__Bacteroidota;c__Bacteroidia;o__Bacteroidales;f__Rikenellaceae;g__Alistipes;s__Alistipes sp015059905	R2	99.8	129	Ruminant	98.08	0.64	50	48.8	2.185	2.213	1834	839.387	0.109	0.049	0.05
RefRum_sp015059905_190	SAMN16345149	Ruminant	Gut	not type material	d__Bacteria;p__Bacteroidota;c__Bacteroidia;o__Bacteroidales;f__Rikenellaceae;g__Alistipes;s__Alistipes sp015059905	R2	99.8	129	Ruminant	95.19	0.72	50	48.695	2.122	2.213	1811	853.515	0.124	0.056	0.058
RefRum_sp017424405_191	SAMN16341304	Ruminant	Gut	not type material	d__Bacteria;p__Bacteroidota;c__Bacteroidia;o__Bacteroidales;f__Rikenellaceae;g__Alistipes;s__Alistipes sp017424405	R2	99.8	131	Ruminant	93.95	3.37	0	46.801	1.797	1.848	1614	898.239	0.022	0.012	0.012
RefRum_sp017555805_192	SAMN16348195	Ruminant	Gut	not type material	d__Bacteria;p__Bacteroidota;c__Bacteroidia;o__Bacteroidales;f__Rikenellaceae;g__Alistipes;s__Alistipes sp017555805	R2	99.8	130	Ruminant	92.18	3.85	54.55	51.226	2.003	2.089	1722	859.747	0.025	0.012	0.012
RefRum_sp900769745_193	SAMN16347807	Ruminant	Gut	not type material	d__Bacteria;p__Bacteroidota;c__Bacteroidia;o__Bacteroidales;f__Rikenellaceae;g__Alistipes;s__Alistipes sp900769745	R2	99.8	116	Human; Ruminant	95.94	2.72	83.33	48.052	2.21	2.241	1948	881.31	0.047	0.021	0.021
RefHum_sp900769745_194	SAMEA5278144	Human	Gut,Stool	not type material	d__Bacteria;p__Bacteroidota;c__Bacteroidia;o__Bacteroidales;f__Rikenellaceae;g__Alistipes;s__Alistipes sp900769745	R2	99.8	116	Human; Ruminant	89.68	1.66	14.29	48.536	2.131	2.337	1995	936.059	0.011	0.005	0.005
RefRum_sp017465605_195	SAMN16344664	Ruminant	Gut	not type material	d__Bacteria;p__Bacteroidota;c__Bacteroidia;o__Bacteroidales;f__Rikenellaceae;g__Alistipes;s__Alistipes sp017465605	R2	99.8	118	Ruminant	98.32	0.2	91.67	45.864	2.316	2.351	2039	880.464	0.052	0.022	0.022
RefRum_sp017465605_196	SAMN16348995	Ruminant	Gut	not type material	d__Bacteria;p__Bacteroidota;c__Bacteroidia;o__Bacteroidales;f__Rikenellaceae;g__Alistipes;s__Alistipes sp017465605	R2	99.8	118	Ruminant	96.88	0.48	0	45.921	2.294	2.356	2021	881.179	0.054	0.023	0.023
RefRum_sp017465605_197	SAMN16345753	Ruminant	Gut	not type material	d__Bacteria;p__Bacteroidota;c__Bacteroidia;o__Bacteroidales;f__Rikenellaceae;g__Alistipes;s__Alistipes sp017465605	R2	99.8	118	Ruminant	91.04	3.77	44.44	46.553	2.077	2.196	1961	944.046	0.008	0.004	0.004
RefRum_sp015060165_198	SAMN11294451	Ruminant	Stool	not type material	d__Bacteria;p__Bacteroidota;c__Bacteroidia;o__Bacteroidales;f__Rikenellaceae;g__Alistipes;s__Alistipes sp015060165	R2	99.8	117	Ruminant	98.32	0	0	45.851	2.186	2.223	1882	861.124	0.168	0.076	0.077
RefRum_sp015060165_199	SAMN16342213	Ruminant	Gut	not type material	d__Bacteria;p__Bacteroidota;c__Bacteroidia;o__Bacteroidales;f__Rikenellaceae;g__Alistipes;s__Alistipes sp015060165	R2	99.8	117	Ruminant	96.88	0.03	0	45.698	2.247	2.319	1934	860.544	0.09	0.039	0.04
RefRum_sp015060165_200	SAMN16342497	Ruminant	Gut	not type material	d__Bacteria;p__Bacteroidota;c__Bacteroidia;o__Bacteroidales;f__Rikenellaceae;g__Alistipes;s__Alistipes sp015060165	R2	99.8	117	Ruminant	78.26	0	0	46.077	2.092	2.673	1875	896.363	0.021	0.008	0.01
RefRum_sp017555695_201	SAMN16348201	Ruminant	Gut	not type material	d__Bacteria;p__Bacteroidota;c__Bacteroidia;o__Bacteroidales;f__Rikenellaceae;g__Alistipes;s__Alistipes sp017555695	R2	99.8	125	Ruminant	97.43	1.54	25	49.519	2.178	2.201	1854	851.394	0.082	0.037	0.038
RefRum_sp017546725_202	SAMN16347837	Ruminant	Gut	not type material	d__Bacteria;p__Bacteroidota;c__Bacteroidia;o__Bacteroidales;f__Rikenellaceae;g__Alistipes;s__Alistipes sp017546725	R2	99.8	124	Ruminant	94.38	3.82	60.87	47.047	2.141	2.181	1862	869.871	0.046	0.021	0.022
RefRum_sp017399485_203	SAMN16349500	Ruminant	Gut	not type material	d__Bacteria;p__Bacteroidota;c__Bacteroidia;o__Bacteroidales;f__Rikenellaceae;g__Alistipes;s__Alistipes sp017399485	R2	99.8	123	Ruminant	98.56	1.36	50	46.001	2.311	2.313	2005	867.593	0.1	0.043	0.043
RefRum_sp017399485_204	SAMN16345716	Ruminant	Gut	not type material	d__Bacteria;p__Bacteroidota;c__Bacteroidia;o__Bacteroidales;f__Rikenellaceae;g__Alistipes;s__Alistipes sp017399485	R2	99.8	123	Ruminant	97.94	4.34	90.91	46.111	2.383	2.328	2248	943.197	0.018	0.008	0.008
RefRum_sp017399485_205	SAMN16342050	Ruminant	Gut	not type material	d__Bacteria;p__Bacteroidota;c__Bacteroidia;o__Bacteroidales;f__Rikenellaceae;g__Alistipes;s__Alistipes sp017399485	R2	99.8	123	Ruminant	98.56	0.96	0	46.112	2.31	2.321	2028	878.07	0.13	0.056	0.056
RefRum_sp017399485_206	SAMN16343460	Ruminant	Gut	not type material	d__Bacteria;p__Bacteroidota;c__Bacteroidia;o__Bacteroidales;f__Rikenellaceae;g__Alistipes;s__Alistipes sp017399485	R2	99.8	123	Ruminant	91.07	3.61	9.09	45.622	2.208	2.337	1977	895.46	0.034	0.015	0.015
RefRum_sp017399485_207	SAMN16342189	Ruminant	Gut	not type material	d__Bacteria;p__Bacteroidota;c__Bacteroidia;o__Bacteroidales;f__Rikenellaceae;g__Alistipes;s__Alistipes sp017399485	R2	99.8	123	Ruminant	98.56	3.37	14.29	45.867	2.645	2.593	2344	886.301	0.15	0.058	0.057
RefRod_sp910587675_208	SAMEA8805647	Rodent	Gut,Stool	not type material	d__Bacteria;p__Bacteroidota;c__Bacteroidia;o__Bacteroidales;f__Rikenellaceae;g__Alistipes;s__Alistipes sp910587675	R2	99.8	153	Rodent	98.56	0.48	0	57.6	2.246	2.268	1902	846.807	0.084	0.037	0.037
RefHum_merdipullorum_209	SAMEA4891488	Human	Gut	not type material	d__Bacteria;p__Bacteroidota;c__Bacteroidia;o__Bacteroidales;f__Rikenellaceae;g__Alistipes;s__Alistipes merdipullorum	R2	99.8	152	Human; Chicken	96.63	1.46	0	56.878	2.557	2.608	2132	833.646	0.095	0.037	0.037
RefChi_merdipullorum_210	SAMN15816807	Chicken	Gut	not type material	d__Bacteria;p__Bacteroidota;c__Bacteroidia;o__Bacteroidales;f__Rikenellaceae;g__Alistipes;s__Alistipes merdipullorum	R2	99.8	152	Human; Chicken	80.58	1.12	0	58.231	2.073	2.544	1811	873.503	0.009	0.004	0.004
RefHum_merdipullorum_211	SAMEA7846795	Human	Gut,Stool	not type material	d__Bacteria;p__Bacteroidota;c__Bacteroidia;o__Bacteroidales;f__Rikenellaceae;g__Alistipes;s__Alistipes merdipullorum	R2	99.8	152	Human; Chicken	96.31	0.48	0	57.427	2.389	2.468	1930	807.932	0.072	0.029	0.03
RefRum_sp017403125_212	SAMN16342478	Ruminant	Gut	not type material	d__Bacteria;p__Bacteroidota;c__Bacteroidia;o__Bacteroidales;f__Rikenellaceae;g__Alistipes;s__Alistipes sp017403125	R2	99.8	82	Ruminant	97.16	1.84	66.67	50.132	1.835	1.854	1538	838.024	0.086	0.047	0.047
RefHum_sp900770635_213	SAMEA5279762	Human	Gut,Stool	not type material	d__Bacteria;p__Bacteroidota;c__Bacteroidia;o__Bacteroidales;f__Rikenellaceae;g__Alistipes;s__Alistipes sp900770635	R2	99.8	64	Ruminant; Human	98.53	2.66	23.81	48.923	2.262	2.234	2018	892.232	0.079	0.036	0.035
RefRum_sp900770635_214	SAMN16349979	Ruminant	Gut	not type material	d__Bacteria;p__Bacteroidota;c__Bacteroidia;o__Bacteroidales;f__Rikenellaceae;g__Alistipes;s__Alistipes sp900770635	R2	99.8	64	Ruminant; Human	93.37	2.47	83.33	49.408	1.88	1.964	1764	938.384	0.012	0.006	0.007
RefRum_sp900770635_215	SAMN16350343	Ruminant	Gut	not type material	d__Bacteria;p__Bacteroidota;c__Bacteroidia;o__Bacteroidales;f__Rikenellaceae;g__Alistipes;s__Alistipes sp900770635	R2	99.8	64	Ruminant; Human	94.93	1.66	92.86	49.355	1.879	1.946	1651	878.818	0.034	0.018	0.018
RefHum_sp900768045_216	SAMEA5280055	Human	Gut,Stool	not type material	d__Bacteria;p__Bacteroidota;c__Bacteroidia;o__Bacteroidales;f__Rikenellaceae;g__Alistipes;s__Alistipes sp900768045	R2	99.8	67	Human	94.47	1.78	71.43	47.572	2.014	2.094	1800	893.893	0.061	0.029	0.03
RefRum_sp017631275_217	SAMN16349938	Ruminant	Gut	not type material	d__Bacteria;p__Bacteroidota;c__Bacteroidia;o__Bacteroidales;f__Rikenellaceae;g__Alistipes;s__Alistipes sp017631275	R2	99.8	66	Ruminant	94.68	1.44	66.67	48.775	1.916	1.995	1623	846.99	0.091	0.046	0.048
RefRum_sp017560425_218	SAMN16347823	Ruminant	Gut	not type material	d__Bacteria;p__Bacteroidota;c__Bacteroidia;o__Bacteroidales;f__Rikenellaceae;g__Alistipes;s__Alistipes sp017560425	R2	99.8	65	Ruminant	93.26	1.47	80	49.588	1.85	1.954	1592	860.571	0.072	0.037	0.039
RefRum_sp017560425_219	SAMN16348175	Ruminant	Gut	not type material	d__Bacteria;p__Bacteroidota;c__Bacteroidia;o__Bacteroidales;f__Rikenellaceae;g__Alistipes;s__Alistipes sp017560425	R2	99.8	65	Ruminant	97.78	1.44	33.33	49.761	1.844	1.859	1568	850.325	0.064	0.035	0.035
RefRum_sp017629035_220	SAMN16350049	Ruminant	Gut	not type material	d__Bacteria;p__Bacteroidota;c__Bacteroidia;o__Bacteroidales;f__Rikenellaceae;g__Alistipes;s__Alistipes sp017629035	R2	99.8	68	Ruminant	95.34	1.2	66.67	49.816	1.804	1.869	1520	842.749	0.074	0.04	0.041
RefRum_sp017629035_221	SAMN16350372	Ruminant	Gut	not type material	d__Bacteria;p__Bacteroidota;c__Bacteroidia;o__Bacteroidales;f__Rikenellaceae;g__Alistipes;s__Alistipes sp017629035	R2	99.8	68	Ruminant	90.31	3.08	33.33	49.25	1.834	1.968	1574	858.432	0.105	0.054	0.057
RefRum_sp017379015_222	SAMN16340560	Ruminant	Gut	not type material	d__Bacteria;p__Bacteroidota;c__Bacteroidia;o__Bacteroidales;f__Rikenellaceae;g__Alistipes;s__Alistipes sp017379015	R2	99.8	62	Ruminant	87.19	0.84	40	49.48	1.711	1.946	1378	805.413	0.08	0.041	0.047
RefRum_sp017408825_223	SAMN16342614	Ruminant	Gut	not type material	d__Bacteria;p__Bacteroidota;c__Bacteroidia;o__Bacteroidales;f__Rikenellaceae;g__Alistipes;s__Alistipes sp017408825	R2	99.8	63	Ruminant	86.62	0	0	48.932	1.891	2.184	1560	824.744	0.068	0.031	0.036
RefRum_sp017646625_224	SAMN16350421	Ruminant	Gut	not type material	d__Bacteria;p__Bacteroidota;c__Bacteroidia;o__Bacteroidales;f__Rikenellaceae;g__Alistipes;s__Alistipes sp017646625	R2	99.8	79	Ruminant	96.66	0.96	100	49.119	1.865	1.911	1523	816.573	0.068	0.036	0.037
RefRum_sp017937765_225	SAMN16349507	Ruminant	Gut	not type material	d__Bacteria;p__Bacteroidota;c__Bacteroidia;o__Bacteroidales;f__Rikenellaceae;g__Alistipes;s__Alistipes sp017937765	R2	99.8	57	Ruminant	95.05	0.96	50	53.1	1.92	2	1543	803.776	0.085	0.043	0.044
RefRum_sp017517705_226	SAMN16342182	Ruminant	Gut	not type material	d__Bacteria;p__Bacteroidota;c__Bacteroidia;o__Bacteroidales;f__Rikenellaceae;g__Alistipes;s__Alistipes sp017517705	R2	99.8	54	Ruminant	90.62	0.96	0	51.736	1.88	2.055	1769	940.711	0.007	0.004	0.004
RefRum_sp017517705_227	SAMN16346657	Ruminant	Gut	not type material	d__Bacteria;p__Bacteroidota;c__Bacteroidia;o__Bacteroidales;f__Rikenellaceae;g__Alistipes;s__Alistipes sp017517705	R2	99.8	54	Ruminant	99.44	0.24	100	51.601	1.986	1.992	1613	812.369	0.066	0.033	0.033
RefRum_sp017451685_228	SAMN16344455	Ruminant	Gut	not type material	d__Bacteria;p__Bacteroidota;c__Bacteroidia;o__Bacteroidales;f__Rikenellaceae;g__Alistipes;s__Alistipes sp017451685	R2	99.8	56	Ruminant	82.27	2.4	100	53.159	1.593	1.89	1335	837.848	0.051	0.027	0.032
RefRum_sp017501625_229	SAMN16345927	Ruminant	Gut	not type material	d__Bacteria;p__Bacteroidota;c__Bacteroidia;o__Bacteroidales;f__Rikenellaceae;g__Alistipes;s__Alistipes sp017501625	R2	99.8	55	Ruminant	86.75	4.33	30.77	51.669	1.618	1.785	1371	847.142	0.028	0.016	0.017
RefRum_sp017546975_230	SAMN16347825	Ruminant	Gut	not type material	d__Bacteria;p__Bacteroidota;c__Bacteroidia;o__Bacteroidales;f__Rikenellaceae;g__Alistipes;s__Alistipes sp017546975	R2	99.8	61	Ruminant	85.01	4.49	15.38	45.719	1.792	2.014	1550	864.729	0.017	0.008	0.009
RefRum_sp017521945_231	SAMN16346724	Ruminant	Gut	not type material	d__Bacteria;p__Bacteroidota;c__Bacteroidia;o__Bacteroidales;f__Rikenellaceae;g__Alistipes;s__Alistipes sp017521945	R2	99.8	60	Ruminant	92.24	2.08	71.43	45.699	1.865	1.98	1615	866.028	0.017	0.009	0.009
RefRum_sp017521945_232	SAMN16346627	Ruminant	Gut	not type material	d__Bacteria;p__Bacteroidota;c__Bacteroidia;o__Bacteroidales;f__Rikenellaceae;g__Alistipes;s__Alistipes sp017521945	R2	99.8	60	Ruminant	97.68	3.89	33.33	45.409	2.27	2.234	1853	816.166	0.057	0.026	0.025
RefHum_sp900769445_233	SAMEA5280058	Human	Gut,Stool	not type material	d__Bacteria;p__Bacteroidota;c__Bacteroidia;o__Bacteroidales;f__Rikenellaceae;g__Alistipes;s__Alistipes sp900769445	R2	99.8	59	Human	94.47	4.71	27.27	46.887	1.967	1.984	1780	905.104	0.053	0.026	0.027
RefRum_sp017647625_234	SAMN16350423	Ruminant	Gut	not type material	d__Bacteria;p__Bacteroidota;c__Bacteroidia;o__Bacteroidales;f__Rikenellaceae;g__Alistipes;s__Alistipes sp017647625	R2	99.8	58	Ruminant	91.29	3.37	44.44	46.328	1.891	2.001	1594	843.127	0.018	0.009	0.009
RefRum_sp017647625_235	SAMN16350370	Ruminant	Gut	not type material	d__Bacteria;p__Bacteroidota;c__Bacteroidia;o__Bacteroidales;f__Rikenellaceae;g__Alistipes;s__Alistipes sp017647625	R2	99.8	58	Ruminant	94.84	1.24	80	46.354	2.013	2.097	1761	874.643	0.018	0.008	0.009
RefRum_sp015059715_236	SAMN11294470	Ruminant	Stool	not type material	d__Bacteria;p__Bacteroidota;c__Bacteroidia;o__Bacteroidales;f__Rikenellaceae;g__Alistipes;s__Alistipes sp015059715	R2	99.8	52	Ruminant	95.58	0.24	0	49.079	1.942	2.027	1555	800.809	0.116	0.057	0.06
RefRum_sp017465055_237	SAMN16344693	Ruminant	Gut	not type material	d__Bacteria;p__Bacteroidota;c__Bacteroidia;o__Bacteroidales;f__Rikenellaceae;g__Alistipes;s__Alistipes sp017465055	R2	99.8	53	Ruminant	89.5	4.09	77.78	50.4	2.13	2.283	1689	792.816	0.071	0.031	0.034
RefRum_sp017631255_238	SAMN16349937	Ruminant	Gut	not type material	d__Bacteria;p__Bacteroidota;c__Bacteroidia;o__Bacteroidales;f__Rikenellaceae;g__Alistipes;s__Alistipes sp017631255	R2	99.8	49	Ruminant	82.05	0	0	51.787	1.823	2.222	1514	830.512	0.036	0.016	0.02
RefRum_sp017631255_239	SAMN16347961	Ruminant	Gut	not type material	d__Bacteria;p__Bacteroidota;c__Bacteroidia;o__Bacteroidales;f__Rikenellaceae;g__Alistipes;s__Alistipes sp017631255	R2	99.8	49	Ruminant	96.19	2.64	66.67	51.618	1.927	1.951	1679	871.203	0.012	0.006	0.006
RefRum_sp017631255_240	SAMN16347685	Ruminant	Gut	not type material	d__Bacteria;p__Bacteroidota;c__Bacteroidia;o__Bacteroidales;f__Rikenellaceae;g__Alistipes;s__Alistipes sp017631255	R2	99.8	49	Ruminant	90.08	3.77	68	51.538	1.845	1.971	1567	849.458	0.016	0.008	0.009
RefRum_sp904502285_241	SAMN15355151	Ruminant	Gut,Stool	not type material	d__Bacteria;p__Bacteroidota;c__Bacteroidia;o__Bacteroidales;f__Rikenellaceae;g__Alistipes;s__Alistipes sp904502285	R2	99.8	50	Ruminant	95.06	2.64	33.33	49.026	1.767	1.81	1490	843.002	0.063	0.035	0.036
RefRum_sp904502285_242	SAMEA7322025	Ruminant	Stool	not type material	d__Bacteria;p__Bacteroidota;c__Bacteroidia;o__Bacteroidales;f__Rikenellaceae;g__Alistipes;s__Alistipes sp904502285	R2	99.8	50	Ruminant	95.06	2.64	33.33	49.026	1.767	1.81	1490	843.002	0.063	0.035	0.036
RefRum_sp017555905_243	SAMN16348193	Ruminant	Gut	not type material	d__Bacteria;p__Bacteroidota;c__Bacteroidia;o__Bacteroidales;f__Rikenellaceae;g__Alistipes;s__Alistipes sp017555905	R2	99.8	51	Ruminant	94.79	1.58	33.33	48.64	1.769	1.837	1502	849.066	0.116	0.063	0.066
RefRum_sp017629985_244	SAMN16350003	Ruminant	Gut	not type material	d__Bacteria;p__Bacteroidota;c__Bacteroidia;o__Bacteroidales;f__Rikenellaceae;g__Alistipes;s__Alistipes sp017629985	R2	99.8	78	Ruminant	91.1	0.72	50	46.66	1.764	1.922	1497	848.678	0.059	0.031	0.034
RefRum_sp017621455_245	SAMN16349251	Ruminant	Gut	not type material	d__Bacteria;p__Bacteroidota;c__Bacteroidia;o__Bacteroidales;f__Rikenellaceae;g__Alistipes;s__Alistipes sp017621455	R2	99.8	77	Ruminant	99.04	0.51	50	50.207	2.137	2.147	1807	845.417	0.155	0.072	0.073
RefRum_sp900768015_246	SAMN16348139	Ruminant	Gut	not type material	d__Bacteria;p__Bacteroidota;c__Bacteroidia;o__Bacteroidales;f__Rikenellaceae;g__Alistipes;s__Alistipes sp900768015	R2	99.8	69	Human; Ruminant	97.72	1.36	90	51.044	1.952	1.97	1664	852.538	0.048	0.024	0.025
RefHum_sp900768015_247	SAMEA5278314	Human	Gut,Stool	not type material	d__Bacteria;p__Bacteroidota;c__Bacteroidia;o__Bacteroidales;f__Rikenellaceae;g__Alistipes;s__Alistipes sp900768015	R2	99.8	69	Human; Ruminant	94.57	4.09	58.33	51.359	1.886	1.913	1635	866.782	0.052	0.027	0.028
RefRum_sp017555545_248	SAMN16348208	Ruminant	Gut	not type material	d__Bacteria;p__Bacteroidota;c__Bacteroidia;o__Bacteroidales;f__Rikenellaceae;g__Alistipes;s__Alistipes sp017555545	R2	99.8	70	Ruminant	93.15	1.45	31.25	50.591	1.808	1.913	1680	929.025	0.013	0.007	0.007
RefRum_sp017558115_249	SAMN16347950	Ruminant	Gut	not type material	d__Bacteria;p__Bacteroidota;c__Bacteroidia;o__Bacteroidales;f__Rikenellaceae;g__Alistipes;s__Alistipes sp017558115	R2	99.8	71	Ruminant	83.78	2.59	100	50.49	1.882	2.189	1552	824.528	0.037	0.017	0.02
RefRum_sp015059955_250	SAMN11294459	Ruminant	Stool	not type material	d__Bacteria;p__Bacteroidota;c__Bacteroidia;o__Bacteroidales;f__Rikenellaceae;g__Alistipes;s__Alistipes sp015059955	R2	99.8	75	Ruminant	99.04	0	0	49.847	2.078	2.098	1683	809.809	0.278	0.133	0.134
RefRum_sp017503575_251	SAMN16345830	Ruminant	Gut	not type material	d__Bacteria;p__Bacteroidota;c__Bacteroidia;o__Bacteroidales;f__Rikenellaceae;g__Alistipes;s__Alistipes sp017503575	R2	99.8	76	Ruminant	89.31	1.15	88.89	50.496	1.818	2.012	1548	851.535	0.027	0.014	0.015
RefRum_sp015060115_252	SAMN16340650	Ruminant	Gut	not type material	d__Bacteria;p__Bacteroidota;c__Bacteroidia;o__Bacteroidales;f__Rikenellaceae;g__Alistipes;s__Alistipes sp015060115	R2	99.8	72	Ruminant	89.5	3.85	55.56	50.343	1.655	1.778	1484	896.645	0.013	0.007	0.008
RefRum_sp015060115_253	SAMN16342531	Ruminant	Gut	not type material	d__Bacteria;p__Bacteroidota;c__Bacteroidia;o__Bacteroidales;f__Rikenellaceae;g__Alistipes;s__Alistipes sp015060115	R2	99.8	72	Ruminant	97.6	0.96	100	49.654	1.892	1.92	1589	839.662	0.051	0.027	0.027
RefRum_sp015060115_254	SAMN16346639	Ruminant	Gut	not type material	d__Bacteria;p__Bacteroidota;c__Bacteroidia;o__Bacteroidales;f__Rikenellaceae;g__Alistipes;s__Alistipes sp015060115	R2	99.8	72	Ruminant	98.37	1.44	100	49.487	2.016	2.02	1699	842.798	0.068	0.034	0.034
RefRum_sp015060115_255	SAMN16346808	Ruminant	Gut	not type material	d__Bacteria;p__Bacteroidota;c__Bacteroidia;o__Bacteroidales;f__Rikenellaceae;g__Alistipes;s__Alistipes sp015060115	R2	99.8	72	Ruminant	95.45	4.01	25	48.959	2.5	2.515	2459	983.423	0.009	0.004	0.004
RefRum_sp015060115_256	SAMN16346862	Ruminant	Gut	not type material	d__Bacteria;p__Bacteroidota;c__Bacteroidia;o__Bacteroidales;f__Rikenellaceae;g__Alistipes;s__Alistipes sp015060115	R2	99.8	72	Ruminant	96.28	2.34	100	49.637	2.068	2.098	1972	953.499	0.009	0.004	0.004
RefRum_sp015060115_257	SAMN16345839	Ruminant	Gut	not type material	d__Bacteria;p__Bacteroidota;c__Bacteroidia;o__Bacteroidales;f__Rikenellaceae;g__Alistipes;s__Alistipes sp015060115	R2	99.8	72	Ruminant	94.71	2.64	100	49.769	1.882	1.935	1557	827.352	0.103	0.053	0.055
RefRum_sp015060115_258	SAMN16342122	Ruminant	Gut	not type material	d__Bacteria;p__Bacteroidota;c__Bacteroidia;o__Bacteroidales;f__Rikenellaceae;g__Alistipes;s__Alistipes sp015060115	R2	99.8	72	Ruminant	97.92	0	0	49.57	1.92	1.96	1594	830.39	0.063	0.032	0.033
RefRum_sp015060115_259	SAMN11294450	Ruminant	Stool	not type material	d__Bacteria;p__Bacteroidota;c__Bacteroidia;o__Bacteroidales;f__Rikenellaceae;g__Alistipes;s__Alistipes sp015060115	R2	99.8	72	Ruminant	98.56	0	0	49.493	1.964	1.993	1625	827.344	0.092	0.046	0.047
RefRum_sp017628735_260	SAMN16350066	Ruminant	Gut	not type material	d__Bacteria;p__Bacteroidota;c__Bacteroidia;o__Bacteroidales;f__Rikenellaceae;g__Alistipes;s__Alistipes sp017628735	R2	99.8	74	Ruminant	93.37	1.44	75	50.289	1.855	1.958	1668	899.178	0.018	0.009	0.009
RefRum_sp017465575_261	SAMN16344665	Ruminant	Gut	not type material	d__Bacteria;p__Bacteroidota;c__Bacteroidia;o__Bacteroidales;f__Rikenellaceae;g__Alistipes;s__Alistipes sp017465575	R2	99.8	73	Ruminant	98.56	0.07	100	50.167	1.954	1.981	1652	845.437	0.055	0.028	0.028
RefRum_sp017465575_262	SAMN16349571	Ruminant	Gut	not type material	d__Bacteria;p__Bacteroidota;c__Bacteroidia;o__Bacteroidales;f__Rikenellaceae;g__Alistipes;s__Alistipes sp017465575	R2	99.8	73	Ruminant	78.78	3.45	66.67	50.446	1.845	2.261	1562	846.705	0.029	0.013	0.016
RefRum_sp017504265_263	SAMN16345796	Ruminant	Gut	not type material	d__Bacteria;p__Bacteroidota;c__Bacteroidia;o__Bacteroidales;f__Rikenellaceae;g__Alistipes;s__Alistipes sp017504265	R2	99.8	80	Ruminant	96.18	0.66	100	48.605	1.827	1.887	1545	845.699	0.054	0.029	0.03
RefRum_sp017629145_264	SAMN16350043	Ruminant	Gut	not type material	d__Bacteria;p__Bacteroidota;c__Bacteroidia;o__Bacteroidales;f__Rikenellaceae;g__Alistipes;s__Alistipes sp017629145	R2	99.8	81	Ruminant	83.77	0.48	0	49.918	1.621	1.926	1288	794.654	0.053	0.028	0.033
RefRum_sp017416915_265	SAMN16342011	Ruminant	Gut	not type material	d__Bacteria;p__Bacteroidota;c__Bacteroidia;o__Bacteroidales;f__Rikenellaceae;g__Alistipes;s__Alistipes sp017416915	R2	99.8	48	Ruminant	97.69	3.37	41.67	51.582	1.974	1.953	1603	811.996	0.088	0.045	0.044
RefRum_sp017536555_266	SAMN15355172	Ruminant	Gut,Stool	not type material	d__Bacteria;p__Bacteroidota;c__Bacteroidia;o__Bacteroidales;f__Rikenellaceae;g__Alistipes;s__Alistipes sp017536555	R2	99.8	47	Ruminant	88.94	3.88	41.67	48.702	1.779	1.923	1554	873.281	0.079	0.041	0.044
RefRum_sp017536555_267	SAMEA7322046	Ruminant	Stool	not type material	d__Bacteria;p__Bacteroidota;c__Bacteroidia;o__Bacteroidales;f__Rikenellaceae;g__Alistipes;s__Alistipes sp017536555	R2	99.8	47	Ruminant	88.94	3.88	41.67	48.702	1.779	1.923	1554	873.281	0.079	0.041	0.044
RefRum_sp017536555_268	SAMN16346882	Ruminant	Gut	not type material	d__Bacteria;p__Bacteroidota;c__Bacteroidia;o__Bacteroidales;f__Rikenellaceae;g__Alistipes;s__Alistipes sp017536555	R2	99.8	47	Ruminant	79.82	0.96	50	49.281	1.63	2.023	1360	834.225	0.123	0.061	0.075
RefRum_sp017936685_269	SAMN16349561	Ruminant	Gut	not type material	d__Bacteria;p__Bacteroidota;c__Bacteroidia;o__Bacteroidales;f__Rikenellaceae;g__Alistipes;s__Alistipes sp017936685	R2	99.8	151	Ruminant	91.11	1.84	80	55.623	2.28	2.456	1881	825.047	0.212	0.086	0.093
RefRod_sp002362235_270	SAMN06457629	Rodent	Gut	not type material	d__Bacteria;p__Bacteroidota;c__Bacteroidia;o__Bacteroidales;f__Rikenellaceae;g__Alistipes;s__Alistipes sp002362235	R2	99.8	150	Rodent	88.12	0.16	0	57.032	1.988	2.253	1678	843.982	0.057	0.025	0.029
RefRod_sp002362235_271	SAMN12406385	Rodent	Stool	not type material	d__Bacteria;p__Bacteroidota;c__Bacteroidia;o__Bacteroidales;f__Rikenellaceae;g__Alistipes;s__Alistipes sp002362235	R2	99.8	150	Rodent	92.64	0.83	0	56.745	2.057	2.202	1877	912.417	0.013	0.006	0.007
RefRod_sp002362235_272	SAMEA8801313	Rodent	Stool	not type material	d__Bacteria;p__Bacteroidota;c__Bacteroidia;o__Bacteroidales;f__Rikenellaceae;g__Alistipes;s__Alistipes sp002362235	R2	99.8	150	Rodent	98.56	0.64	0	56.452	2.33	2.348	2030	871.422	0.463	0.197	0.199
RefRod_sp002362235_273	SAMEA8805296	Rodent	Gut,Stool	not type material	d__Bacteria;p__Bacteroidota;c__Bacteroidia;o__Bacteroidales;f__Rikenellaceae;g__Alistipes;s__Alistipes sp002362235	R2	99.8	150	Rodent	98.56	0.16	0	56.674	2.312	2.342	2045	884.563	1.799	0.768	0.778
RefEqu_sp018065435_274	SAMN18472495	Equine	Gut,Stool	not type material	d__Bacteria;p__Bacteroidota;c__Bacteroidia;o__Bacteroidales;f__Rikenellaceae;g__Alistipes;s__Alistipes sp018065435	R2	99.8	22	Equine	84.38	2.88	0	40.83	2.081	2.395	1794	862.288	0.017	0.007	0.008
RefHum_sp900548155_275	SAMEA4891708	Human	Gut	not type material	d__Bacteria;p__Bacteroidota;c__Bacteroidia;o__Bacteroidales;f__Rikenellaceae;g__Alistipes;s__Alistipes sp900548155	R2	99.8	145	Human; Ruminant	94.47	1.92	0	54.269	2.048	2.126	1843	899.91	0.027	0.013	0.013
RefHum_sp900548155_276	SAMEA7848288	Human	Gut,Stool	not type material	d__Bacteria;p__Bacteroidota;c__Bacteroidia;o__Bacteroidales;f__Rikenellaceae;g__Alistipes;s__Alistipes sp900548155	R2	99.8	145	Human; Ruminant	98.53	0.48	0	53.745	2.204	2.226	1891	858.17	0.12	0.054	0.054
RefRum_sp900548155_277	SAMN16349521	Ruminant	Gut	not type material	d__Bacteria;p__Bacteroidota;c__Bacteroidia;o__Bacteroidales;f__Rikenellaceae;g__Alistipes;s__Alistipes sp900548155	R2	99.8	145	Human; Ruminant	88.33	1.34	16.67	54.449	1.836	2.05	1813	987.605	0.006	0.003	0.003
RefHum_sp900548155_278	SAMEA5279760	Human	Gut,Stool	not type material	d__Bacteria;p__Bacteroidota;c__Bacteroidia;o__Bacteroidales;f__Rikenellaceae;g__Alistipes;s__Alistipes sp900548155	R2	99.8	145	Human; Ruminant	89.9	0.96	0	53.002	2.056	2.265	1800	875.648	0.105	0.046	0.051
RefHum_sp900761235_279	SAMEA5279759	Human	Gut,Stool	not type material	d__Bacteria;p__Bacteroidota;c__Bacteroidia;o__Bacteroidales;f__Rikenellaceae;g__Alistipes;s__Alistipes sp900761235	R2	99.8	146	Human	85.66	0.48	0	53.544	2.051	2.382	1774	865.112	0.02	0.008	0.01
RefHum_sp900548155_280	SAMN17801339	Human	Gut,Stool	not type material	d__Bacteria;p__Bacteroidota;c__Bacteroidia;o__Bacteroidales;f__Rikenellaceae;g__Alistipes;s__Alistipes sp900548155	R2	99.8	145	Human; Ruminant	99.52	0.48	0	53.939	2.194	2.194	1872	853.309	0.201	0.092	0.092
RefRum_sp017504485_281	SAMN16345785	Ruminant	Gut	not type material	d__Bacteria;p__Bacteroidota;c__Bacteroidia;o__Bacteroidales;f__Rikenellaceae;g__Alistipes;s__Alistipes sp017504485	R2	99.8	115	Ruminant	91.18	1.44	0	53.825	1.923	2.079	1578	820.381	0.073	0.035	0.038
RefRum_sp017536605_282	SAMN16346879	Ruminant	Gut	not type material	d__Bacteria;p__Bacteroidota;c__Bacteroidia;o__Bacteroidales;f__Rikenellaceae;g__Alistipes;s__Alistipes sp017536605	R2	99.8	96	Ruminant	77.15	3.12	71.43	48.846	1.421	1.784	1330	936.068	0.012	0.007	0.008
RefRum_sp015059685_283	SAMN11294471	Ruminant	Stool	not type material	d__Bacteria;p__Bacteroidota;c__Bacteroidia;o__Bacteroidales;f__Rikenellaceae;g__Alistipes;s__Alistipes sp015059685	R2	99.8	94	Ruminant	96.19	0	0	50.176	1.816	1.888	1487	818.683	0.091	0.048	0.05
RefRum_sp015059875_284	SAMN11294465	Ruminant	Stool	not type material	d__Bacteria;p__Bacteroidota;c__Bacteroidia;o__Bacteroidales;f__Rikenellaceae;g__Alistipes;s__Alistipes sp015059875	R2	99.8	90	Ruminant	93.35	0.64	100	47.351	2.069	2.202	1710	826.409	0.03	0.013	0.014
RefRum_sp015059875_285	SAMN16345741	Ruminant	Gut	not type material	d__Bacteria;p__Bacteroidota;c__Bacteroidia;o__Bacteroidales;f__Rikenellaceae;g__Alistipes;s__Alistipes sp015059875	R2	99.8	90	Ruminant	94.91	1.62	80.95	47.434	2.151	2.23	1838	854.424	0.034	0.015	0.016
RefRum_sp015059865_286	SAMN11294464	Ruminant	Stool	not type material	d__Bacteria;p__Bacteroidota;c__Bacteroidia;o__Bacteroidales;f__Rikenellaceae;g__Alistipes;s__Alistipes sp015059865	R2	99.8	93	Ruminant	93.64	1.68	83.33	47.694	1.72	1.806	1440	837.404	0.041	0.023	0.024
RefRum_sp017937805_287	SAMN16349506	Ruminant	Gut	not type material	d__Bacteria;p__Bacteroidota;c__Bacteroidia;o__Bacteroidales;f__Rikenellaceae;g__Alistipes;s__Alistipes sp017937805	R2	99.8	92	Ruminant	93.68	3.73	83.33	46.827	1.841	1.892	1580	858.009	0.03	0.016	0.017
RefRum_sp015060075_288	SAMN11294453	Ruminant	Stool	not type material	d__Bacteria;p__Bacteroidota;c__Bacteroidia;o__Bacteroidales;f__Rikenellaceae;g__Alistipes;s__Alistipes sp015060075	R2	99.8	91	Ruminant	96.55	0.16	100	46.673	1.935	2.001	1612	833.127	0.069	0.034	0.036
RefRum_sp017520545_289	SAMN16346839	Ruminant	Gut	not type material	d__Bacteria;p__Bacteroidota;c__Bacteroidia;o__Bacteroidales;f__Rikenellaceae;g__Alistipes;s__Alistipes sp017520545	R2	99.8	95	Ruminant	97.42	0	0	47.986	1.926	1.977	1608	834.881	0.173	0.088	0.09
RefRum_sp017502025_290	SAMN16345905	Ruminant	Gut	not type material	d__Bacteria;p__Bacteroidota;c__Bacteroidia;o__Bacteroidales;f__Rikenellaceae;g__Alistipes;s__Alistipes sp017502025	R2	99.8	87	Ruminant	91.75	0.72	100	48.801	2.056	2.225	1819	884.608	0.021	0.009	0.01
RefRum_sp017632115_291	SAMN16349894	Ruminant	Gut	not type material	d__Bacteria;p__Bacteroidota;c__Bacteroidia;o__Bacteroidales;f__Rikenellaceae;g__Alistipes;s__Alistipes sp017632115	R2	99.8	88	Ruminant	79.69	2.85	55.56	48.935	1.571	1.915	1380	878.506	0.015	0.008	0.009
RefRum_sp017505725_292	SAMN16345722	Ruminant	Gut	not type material	d__Bacteria;p__Bacteroidota;c__Bacteroidia;o__Bacteroidales;f__Rikenellaceae;g__Alistipes;s__Alistipes sp017505725	R2	99.8	83	Ruminant	94.7	4.73	36.84	50.04	2.364	2.378	1928	815.487	0.044	0.018	0.018
RefHum_sp900766655_293	SAMEA5278142	Human	Gut,Stool	not type material	d__Bacteria;p__Bacteroidota;c__Bacteroidia;o__Bacteroidales;f__Rikenellaceae;g__Alistipes;s__Alistipes sp900766655	R2	99.8	84	Human	75.48	1.71	60	50.522	1.684	2.193	1580	938.1	0.006	0.003	0.004
RefRum_sp017647025_294	SAMN16350401	Ruminant	Gut	not type material	d__Bacteria;p__Bacteroidota;c__Bacteroidia;o__Bacteroidales;f__Rikenellaceae;g__Alistipes;s__Alistipes sp017647025	R2	99.8	89	Ruminant	95.43	3.88	63.64	46.837	2.045	2.06	1944	950.739	0.017	0.008	0.008
RefRum_sp017560455_295	SAMN16348176	Ruminant	Gut	not type material	d__Bacteria;p__Bacteroidota;c__Bacteroidia;o__Bacteroidales;f__Rikenellaceae;g__Alistipes;s__Alistipes sp017560455	R2	99.8	85	Ruminant	92.68	1.84	33.33	48.475	1.813	1.921	1691	932.52	0.013	0.007	0.007
RefRum_sp017561105_296	SAMN16348143	Ruminant	Gut	not type material	d__Bacteria;p__Bacteroidota;c__Bacteroidia;o__Bacteroidales;f__Rikenellaceae;g__Alistipes;s__Alistipes sp017561105	R2	99.8	86	Ruminant	75.19	1.38	20	49.004	1.636	2.145	1554	950.028	0.008	0.004	0.005
RefRum_sp017381935_297	SAMN16340657	Ruminant	Gut	not type material	d__Bacteria;p__Bacteroidota;c__Bacteroidia;o__Bacteroidales;f__Rikenellaceae;g__Alistipes;s__Alistipes sp017381935	R2	99.8	104	Ruminant	98.05	1.04	20	42.986	2.156	2.176	1859	862.254	0.08	0.037	0.037
RefRum_sp017463615_298	SAMN16344480	Ruminant	Gut	not type material	d__Bacteria;p__Bacteroidota;c__Bacteroidia;o__Bacteroidales;f__Rikenellaceae;g__Alistipes;s__Alistipes sp017463615	R2	99.8	103	Ruminant	98.29	1.68	60	50.399	2.382	2.383	2004	841.322	0.138	0.058	0.058
RefRum_sp017938765_299	SAMN16349454	Ruminant	Gut	not type material	d__Bacteria;p__Bacteroidota;c__Bacteroidia;o__Bacteroidales;f__Rikenellaceae;g__Alistipes;s__Alistipes sp017938765	R2	99.8	102	Ruminant	97.6	0.48	0	46.611	2.101	2.143	1813	862.84	0.137	0.064	0.065
RefRum_sp015059785_300	SAMN11294467	Ruminant	Stool	not type material	d__Bacteria;p__Bacteroidota;c__Bacteroidia;o__Bacteroidales;f__Rikenellaceae;g__Alistipes;s__Alistipes sp015059785	R2	99.8	101	Ruminant	94.79	1.44	0	46.583	2.24	2.329	1896	846.332	0.056	0.024	0.025
RefRum_sp015059785_301	SAMN16344403	Ruminant	Gut	not type material	d__Bacteria;p__Bacteroidota;c__Bacteroidia;o__Bacteroidales;f__Rikenellaceae;g__Alistipes;s__Alistipes sp015059785	R2	99.8	101	Ruminant	97.68	2.69	77.78	46.469	2.464	2.454	2112	857.236	0.083	0.034	0.034
RefRum_sp904502005_302	SAMN15355190	Ruminant	Gut,Stool	not type material	d__Bacteria;p__Bacteroidota;c__Bacteroidia;o__Bacteroidales;f__Rikenellaceae;g__Alistipes;s__Alistipes sp904502005	R2	99.8	99	Ruminant	85.17	1.84	80	45.591	1.766	2.035	1535	869.162	0.03	0.015	0.017
RefRum_sp904502005_303	SAMEA7322064	Ruminant	Stool	not type material	d__Bacteria;p__Bacteroidota;c__Bacteroidia;o__Bacteroidales;f__Rikenellaceae;g__Alistipes;s__Alistipes sp904502005	R2	99.8	99	Ruminant	85.17	1.84	80	45.591	1.766	2.035	1535	869.162	0.03	0.015	0.017
RefRum_sp015059805_304	SAMN11294463	Ruminant	Stool	not type material	d__Bacteria;p__Bacteroidota;c__Bacteroidia;o__Bacteroidales;f__Rikenellaceae;g__Alistipes;s__Alistipes sp015059805	R2	99.8	100	Ruminant	94.81	0.96	50	46.31	2.208	2.306	1874	848.738	0.059	0.026	0.027
RefRum_sp015059805_305	SAMN16344682	Ruminant	Gut	not type material	d__Bacteria;p__Bacteroidota;c__Bacteroidia;o__Bacteroidales;f__Rikenellaceae;g__Alistipes;s__Alistipes sp015059805	R2	99.8	100	Ruminant	85.34	0.11	50	46.243	2.186	2.559	1909	873.096	0.184	0.072	0.084
RefRum_sp017474235_306	SAMN16342012	Ruminant	Gut	not type material	d__Bacteria;p__Bacteroidota;c__Bacteroidia;o__Bacteroidales;f__Rikenellaceae;g__Alistipes;s__Alistipes sp017474235	R2	99.8	97	Ruminant	98.08	3.21	55.56	46.172	2.263	2.233	2047	904.735	0.091	0.041	0.04
RefRum_sp017474235_307	SAMN16345657	Ruminant	Gut	not type material	d__Bacteria;p__Bacteroidota;c__Bacteroidia;o__Bacteroidales;f__Rikenellaceae;g__Alistipes;s__Alistipes sp017474235	R2	99.8	97	Ruminant	98.08	0.58	50	46.307	1.974	2.001	1734	878.34	0.1	0.05	0.051
RefRum_sp017383345_308	SAMN16340577	Ruminant	Gut	not type material	d__Bacteria;p__Bacteroidota;c__Bacteroidia;o__Bacteroidales;f__Rikenellaceae;g__Alistipes;s__Alistipes sp017383345	R2	99.8	105	Ruminant	91.51	3.93	72.73	46.749	2.04	2.142	1880	921.561	0.012	0.006	0.006
RefRum_sp017398555_309	SAMN16343532	Ruminant	Gut	not type material	d__Bacteria;p__Bacteroidota;c__Bacteroidia;o__Bacteroidales;f__Rikenellaceae;g__Alistipes;s__Alistipes sp017398555	R2	99.8	98	Ruminant	94.6	1.92	25	47.937	2.055	2.131	1960	953.598	0.013	0.006	0.006
RefRum_sp017398555_310	SAMN16342149	Ruminant	Gut	not type material	d__Bacteria;p__Bacteroidota;c__Bacteroidia;o__Bacteroidales;f__Rikenellaceae;g__Alistipes;s__Alistipes sp017398555	R2	99.8	98	Ruminant	97.12	0.96	0	47.801	2.031	2.071	1718	845.997	0.083	0.04	0.041
RefRum_sp017398555_311	SAMN16345001	Ruminant	Gut	not type material	d__Bacteria;p__Bacteroidota;c__Bacteroidia;o__Bacteroidales;f__Rikenellaceae;g__Alistipes;s__Alistipes sp017398555	R2	99.8	98	Ruminant	89.42	1.44	66.67	47.694	1.985	2.188	1672	842.207	0.156	0.071	0.079
RefRum_sp017483225_312	SAMN16345063	Ruminant	Gut	not type material	d__Bacteria;p__Bacteroidota;c__Bacteroidia;o__Bacteroidales;f__Rikenellaceae;g__Alistipes;s__Alistipes sp017483225	R2	99.8	149	Ruminant	94.23	1.44	66.67	52.895	1.859	1.945	1540	828.212	0.086	0.044	0.046
RefRum_sp017410165_313	SAMN16342546	Ruminant	Gut	not type material	d__Bacteria;p__Bacteroidota;c__Bacteroidia;o__Bacteroidales;f__Rikenellaceae;g__Alistipes;s__Alistipes sp017410165	R2	99.8	147	Ruminant	98.8	0.96	0	51.833	1.953	1.958	1611	824.967	0.088	0.045	0.045
RefRum_sp017654125_314	SAMN16340596	Ruminant	Gut	not type material	d__Bacteria;p__Bacteroidota;c__Bacteroidia;o__Bacteroidales;f__Rikenellaceae;g__Alistipes;s__Alistipes sp017654125	R2	99.8	148	Ruminant	79.47	1.72	100	50.518	1.712	2.117	1504	878.668	0.021	0.01	0.012
RefRod_sp910577475_315	SAMEA8805038	Rodent	Gut	not type material	d__Bacteria;p__Bacteroidota;c__Bacteroidia;o__Bacteroidales;f__Rikenellaceae;g__Alistipes;s__Alistipes sp910577475	H2	99.7	193	Rodent	99.52	0.96	0	60.147	2.117	2.107	1780	840.646	0.145	0.069	0.069
[truncated: 239 more rows]

## Sheet: Table S4
Table S4. Summary information for top 15 highly enriched KEGG pathways.
[truncated: 16 more rows]

## Sheet: Table S5
Table S5. Summary information for significantly enriched KEGG orthologs (KOs) across source groups.
[truncated: 1,038 more rows]
[truncated: 522 more columns]

## Sheet: Table S6
Table S6. Summary information for significantly dense degradative CAZy families across source groups.
[truncated: 84 more rows]

[truncated: 6 more sheets: Table S7, Table S8, Table S9, Table S10, Table S11, Table S12]
